# Supplementary material for: c-Met and CREB1 are involved in miR-433-mediated inhibition of the epithelial–mesenchymal transition in bladder cancer by regulating Akt/GSK-3β/Snail signaling
Source: Cell Death Dis. 2016 Feb 4;7(2):e2088–. doi: 10.1038/cddis.2015.274 (PMC4849142; doi:10.1038/cddis.2015.274)
Supplement: Supplementary Table S2 [file cddis2015274x2.xls]

## Sheet: UC_34331_VS_UC_3NC1
Supplementary Table S2. Microarray analysis of gene expression after overexpression of miR-433 in UM-UC-3 cells.
ProbeSetID	UC_34331_NS	UC_34331_flags	UC_3NC1_NS	UC_3NC1_flags	foldchange	GeneSymbol	GeneOntologyBiologicalProcess	GeneOntologyCellularComponent	GeneOntologyMolecularFunction	Alignments	ChromosomalLocation	GeneTitle	Pathway	RefSeqTranscriptID	TranscriptID.ArrayDesign.
200000_PM_s_at	8.76423	P	8.78357	P	0.986689	PRPF8	0000375 // RNA splicing, via transesterification reactions // traceable author statement /// 0000398 // nuclear mRNA splicing, via spliceosome // inferred by curator /// 0000398 // nuclear mRNA splicing, via spliceosome // traceable author statement /// 0000398 // nuclear mRNA splicing, via spliceosome // inferred from electronic annotation /// 0006397 // mRNA processing // traceable author state…	0005634 // nucleus // inferred from electronic annotation /// 0005654 // nucleoplasm // traceable author statement /// 0005681 // spliceosomal complex // inferred from electronic annotation /// 0005682 // U5 snRNP // traceable author statement /// 0016607 // nuclear speck // inferred from electronic annotation /// 0030529 // ribonucleoprotein complex // inferred from electronic annotation /// 007…	0003723 // RNA binding // inferred from electronic annotation /// 0005515 // protein binding // inferred from physical interaction	chr17:1553923-1588100 (-) // 99.2 // p13.3	chr17p13.3	PRP8 pre-mRNA processing factor 8 homolog (S. cerevisiae)		NM_006445	g5453983
200001_PM_at	8.11782	P	8.2192	P	0.932141	CAPNS1	0006508 // proteolysis // inferred from electronic annotation /// 0008284 // positive regulation of cell proliferation // traceable author statement	0005737 // cytoplasm // inferred from electronic annotation /// 0005886 // plasma membrane // inferred from electronic annotation /// 0016020 // membrane // inferred from electronic annotation	0004198 // calcium-dependent cysteine-type endopeptidase activity // inferred from electronic annotation /// 0004198 // calcium-dependent cysteine-type endopeptidase activity // traceable author statement /// 0005509 // calcium ion binding // inferred from electronic annotation /// 0005515 // protein binding // inferred from physical interaction /// 0046982 // protein heterodimerization activity …	chr19:36630916-36641255 (+) // 93.37 // q13.12	chr19q13.12	calpain, small subunit 1	Integrin-mediated_cell_adhesion_KEGG // GenMAPP	NM_001003962 /// NM_001749	g4502564
200002_PM_at	12.5064	P	12.5064	P	1	RPL35	0000184 // nuclear-transcribed mRNA catabolic process, nonsense-mediated decay // traceable author statement /// 0006412 // translation // non-traceable author statement /// 0006412 // translation // traceable author statement /// 0006412 // translation // inferred from electronic annotation /// 0006413 // translational initiation // traceable author statement /// 0006414 // translational elongat…	0005622 // intracellular // inferred from electronic annotation /// 0005730 // nucleolus // traceable author statement /// 0005737 // cytoplasm // inferred from direct assay /// 0005829 // cytosol // traceable author statement /// 0005840 // ribosome // inferred from electronic annotation /// 0022625 // cytosolic large ribosomal subunit // inferred from direct assay /// 0022625 // cytosolic large…	0003729 // mRNA binding // traceable author statement /// 0003735 // structural constituent of ribosome // non-traceable author statement /// 0003735 // structural constituent of ribosome // inferred from electronic annotation /// 0003735 // structural constituent of ribosome // traceable author statement	chr9:127620162-127624207 (-) // 97.46 // q33.3	chr9q34.1	ribosomal protein L35	Ribosomal_Proteins // GenMAPP	NM_007209	g6005859
200003_PM_s_at	12.9149	P	12.9083	P	1.00459	RPL28	0000184 // nuclear-transcribed mRNA catabolic process, nonsense-mediated decay // traceable author statement /// 0006412 // translation // non-traceable author statement /// 0006412 // translation // traceable author statement /// 0006412 // translation // inferred from electronic annotation /// 0006413 // translational initiation // traceable author statement /// 0006414 // translational elongat…	0005622 // intracellular // inferred from electronic annotation /// 0005829 // cytosol // traceable author statement /// 0005840 // ribosome // inferred from electronic annotation /// 0022625 // cytosolic large ribosomal subunit // inferred from direct assay /// 0022625 // cytosolic large ribosomal subunit // traceable author statement /// 0030529 // ribonucleoprotein complex // inferred from ele…	0003723 // RNA binding // traceable author statement /// 0003735 // structural constituent of ribosome // non-traceable author statement /// 0003735 // structural constituent of ribosome // inferred from electronic annotation /// 0003735 // structural constituent of ribosome // traceable author statement /// 0005515 // protein binding // inferred from physical interaction	chr19:55897314-55899740 (+) // 98.56 // q13.42	chr19q13.4	ribosomal protein L28	Ribosomal_Proteins // GenMAPP	NM_000991 /// NM_001136134 /// NM_001136135 /// NM_001136136 /// NM_001136137	g4506626
200004_PM_at	11.9766	P	12.0724	P	0.935793	EIF4G2	0006412 // translation // inferred from direct assay /// 0006412 // translation // traceable author statement /// 0006412 // translation // inferred from electronic annotation /// 0006413 // translational initiation // inferred from direct assay /// 0006413 // translational initiation // inferred from electronic annotation /// 0006417 // regulation of translation // inferred from electronic annot…	0005737 // cytoplasm // inferred from electronic annotation /// 0005829 // cytosol // traceable author statement /// 0016281 // eukaryotic translation initiation factor 4F complex // inferred from direct assay	0003677 // DNA binding // inferred from electronic annotation /// 0003723 // RNA binding // inferred from electronic annotation /// 0003743 // translation initiation factor activity // inferred from direct assay /// 0003743 // translation initiation factor activity // inferred from electronic annotation /// 0005515 // protein binding // inferred from physical interaction /// 0008135 // translatio…	chr11:10818601-10830471 (-) // 97.46 // p15.3	chr11p15	eukaryotic translation initiation factor 4 gamma, 2	Circadian_Exercise // GenMAPP	NM_001042559 /// NM_001172705 /// NM_001418	g4503538
200005_PM_at	10.4748	P	10.2546	P	1.16485	EIF3D	0001732 // formation of translation initiation complex // inferred from electronic annotation /// 0006412 // translation // traceable author statement /// 0006412 // translation // inferred from electronic annotation /// 0006413 // translational initiation // inferred by curator /// 0006413 // translational initiation // inferred from direct assay /// 0006413 // translational initiation // tracea…	0005737 // cytoplasm // inferred from electronic annotation /// 0005829 // cytosol // traceable author statement /// 0005852 // eukaryotic translation initiation factor 3 complex // inferred from direct assay /// 0005852 // eukaryotic translation initiation factor 3 complex // inferred from electronic annotation	0003743 // translation initiation factor activity // inferred by curator /// 0003743 // translation initiation factor activity // inferred from direct assay /// 0003743 // translation initiation factor activity // inferred from electronic annotation /// 0005515 // protein binding // inferred from physical interaction	chr22:36906902-36925183 (-) // 96.01 // q12.3	chr22q13.1	eukaryotic translation initiation factor 3, subunit D	Translation_Factors // GenMAPP	NM_003753	g4503522
200006_PM_at	11.795	P	11.7835	P	1.00801	PARK7	0001963 // synaptic transmission, dopaminergic // inferred from electronic annotation /// 0006508 // proteolysis // inferred from electronic annotation /// 0006914 // autophagy // inferred from electronic annotation /// 0006950 // response to stress // inferred from electronic annotation /// 0006954 // inflammatory response // inferred from electronic annotation /// 0006979 // response to oxidati…	0005634 // nucleus // inferred from direct assay /// 0005634 // nucleus // inferred from electronic annotation /// 0005737 // cytoplasm // inferred from direct assay /// 0005737 // cytoplasm // inferred from electronic annotation /// 0005739 // mitochondrion // inferred from direct assay /// 0005739 // mitochondrion // inferred from electronic annotation /// 0005829 // cytosol // inferred from el…	0003723 // RNA binding // inferred from electronic annotation /// 0003729 // mRNA binding // inferred from direct assay /// 0004601 // peroxidase activity // inferred from sequence or structural similarity /// 0004601 // peroxidase activity // inferred from electronic annotation /// 0005515 // protein binding // inferred from physical interaction /// 0008233 // peptidase activity // inferred from…	chr1:8022839-8045342 (+) // 95.37 // p36.23	chr1p36.23	parkinson protein 7		NM_001123377 /// NM_007262	g6005748
200007_PM_at	11.5903	P	11.6908	P	0.932684	SRP14	0006412 // translation // traceable author statement /// 0006613 // cotranslational protein targeting to membrane // traceable author statement /// 0006614 // SRP-dependent cotranslational protein targeting to membrane // traceable author statement /// 0006614 // SRP-dependent cotranslational protein targeting to membrane // inferred from electronic annotation /// 0010467 // gene expression // tr…	0005737 // cytoplasm // traceable author statement /// 0005737 // cytoplasm // inferred from electronic annotation /// 0005786 // signal recognition particle, endoplasmic reticulum targeting // inferred from direct assay /// 0005786 // signal recognition particle, endoplasmic reticulum targeting // inferred from electronic annotation /// 0005786 // signal recognition particle, endoplasmic reticul…	0003723 // RNA binding // traceable author statement /// 0003723 // RNA binding // inferred from electronic annotation /// 0008312 // 7S RNA binding // inferred from electronic annotation /// 0008312 // 7S RNA binding // traceable author statement /// 0030942 // endoplasmic reticulum signal peptide binding // inferred from electronic annotation	chr15:40328242-40331336 (-) // 87.93 // q15.1	chr15q22	signal recognition particle 14kDa (homologous Alu RNA binding protein)		NM_003134	g4507210
200008_PM_s_at	8.90791	P	8.69583	P	1.15836	GDI2	0007165 // signal transduction // traceable author statement /// 0007264 // small GTPase mediated signal transduction // traceable author statement /// 0007264 // small GTPase mediated signal transduction // inferred from electronic annotation /// 0015031 // protein transport // inferred from electronic annotation /// 0032851 // positive regulation of Rab GTPase activity // inferred from electron…	0005737 // cytoplasm // traceable author statement /// 0005737 // cytoplasm // inferred from electronic annotation /// 0005794 // Golgi apparatus // inferred from electronic annotation /// 0005829 // cytosol // traceable author statement /// 0009986 // cell surface // inferred from direct assay /// 0016020 // membrane // inferred from electronic annotation	0005093 // Rab GDP-dissociation inhibitor activity // inferred from electronic annotation /// 0005093 // Rab GDP-dissociation inhibitor activity // traceable author statement /// 0005096 // GTPase activator activity // inferred from electronic annotation /// 0005097 // Rab GTPase activator activity // inferred from electronic annotation /// 0005515 // protein binding // inferred from physical int…	chr10:5807948-5855215 (-) // 96.95 // p15.1	chr10p15	GDP dissociation inhibitor 2		NM_001115156 /// NM_001494	g285974
200009_PM_at	10.7792	P	10.6126	P	1.12242	GDI2	0007165 // signal transduction // traceable author statement /// 0007264 // small GTPase mediated signal transduction // traceable author statement /// 0007264 // small GTPase mediated signal transduction // inferred from electronic annotation /// 0015031 // protein transport // inferred from electronic annotation /// 0032851 // positive regulation of Rab GTPase activity // inferred from electron…	0005737 // cytoplasm // traceable author statement /// 0005737 // cytoplasm // inferred from electronic annotation /// 0005794 // Golgi apparatus // inferred from electronic annotation /// 0005829 // cytosol // traceable author statement /// 0009986 // cell surface // inferred from direct assay /// 0016020 // membrane // inferred from electronic annotation	0005093 // Rab GDP-dissociation inhibitor activity // inferred from electronic annotation /// 0005093 // Rab GDP-dissociation inhibitor activity // traceable author statement /// 0005096 // GTPase activator activity // inferred from electronic annotation /// 0005097 // Rab GTPase activator activity // inferred from electronic annotation /// 0005515 // protein binding // inferred from physical int…	chr10:5807185-5855373 (-) // 99.34 // p15.1	chr10p15	GDP dissociation inhibitor 2		NM_001115156 /// NM_001494	g6598322
200010_PM_at	12.6687	P	12.4552	P	1.15952	RPL11	0000184 // nuclear-transcribed mRNA catabolic process, nonsense-mediated decay // traceable author statement /// 0006364 // rRNA processing // inferred from mutant phenotype /// 0006412 // translation // inferred from electronic annotation /// 0006412 // translation // non-traceable author statement /// 0006412 // translation // traceable author statement /// 0006413 // translational initiation /…	0005622 // intracellular // inferred from electronic annotation /// 0005634 // nucleus // inferred from electronic annotation /// 0005730 // nucleolus // inferred from direct assay /// 0005730 // nucleolus // inferred from electronic annotation /// 0005829 // cytosol // traceable author statement /// 0005840 // ribosome // inferred from electronic annotation /// 0022625 // cytosolic large ribosom…	0003723 // RNA binding // traceable author statement /// 0003723 // RNA binding // inferred from electronic annotation /// 0003735 // structural constituent of ribosome // inferred from electronic annotation /// 0003735 // structural constituent of ribosome // non-traceable author statement /// 0003735 // structural constituent of ribosome // traceable author statement /// 0005515 // protein bind…	chr1:24019097-24022913 (+) // 97.29 // p36.11	chr1p36.1-p35	ribosomal protein L11	Ribosomal_Proteins // GenMAPP /// Ribosomal_Proteins // GenMAPP	NM_000975 /// NM_001199802	g4506594
200011_PM_s_at	7.9138	P	7.84196	P	1.05105	ARF3	0006184 // GTP catabolic process // traceable author statement /// 0006810 // transport // inferred from electronic annotation /// 0007264 // small GTPase mediated signal transduction // inferred from electronic annotation /// 0015031 // protein transport // inferred from electronic annotation /// 0016192 // vesicle-mediated transport // inferred from electronic annotation	0005622 // intracellular // inferred from electronic annotation /// 0005737 // cytoplasm // inferred from electronic annotation /// 0005794 // Golgi apparatus // inferred from electronic annotation /// 0048471 // perinuclear region of cytoplasm // inferred from electronic annotation	0000166 // nucleotide binding // inferred from electronic annotation /// 0003924 // GTPase activity // traceable author statement /// 0005525 // GTP binding // inferred from electronic annotation /// 0005525 // GTP binding // traceable author statement	chr12:49329991-49351310 (-) // 98.47 // q13.12	chr12q13	ADP-ribosylation factor 3		NM_001659	g4502202
200012_PM_x_at	12.8499	P	12.8163	P	1.02353	RPL21 /// RPL21P28 /// SNORA27 /// SNORD102	0000184 // nuclear-transcribed mRNA catabolic process, nonsense-mediated decay // traceable author statement /// 0006412 // translation // non-traceable author statement /// 0006412 // translation // traceable author statement /// 0006412 // translation // inferred from electronic annotation /// 0006413 // translational initiation // traceable author statement /// 0006414 // translational elongat…	0005622 // intracellular // inferred from electronic annotation /// 0005829 // cytosol // traceable author statement /// 0005840 // ribosome // inferred from electronic annotation /// 0022625 // cytosolic large ribosomal subunit // inferred from direct assay /// 0022625 // cytosolic large ribosomal subunit // traceable author statement /// 0030529 // ribonucleoprotein complex // inferred from ele…	0003723 // RNA binding // traceable author statement /// 0003735 // structural constituent of ribosome // non-traceable author statement /// 0003735 // structural constituent of ribosome // inferred from electronic annotation /// 0003735 // structural constituent of ribosome // traceable author statement	chr11:9681951-9682503 (+) // 95.37 // p15.4 /// chr12:77054151-77054708 (+) // 93.06 // q21.2 /// chr13:27827898-27830700 (+) // 93.95 // q12.2 /// chr17:3568480-3569034 (+) // 94.66 // p13.2 /// chr7:20042354-20042909 (+) // 97.15 // p21.1 /// chr1:212224827-212225381 (-) // 88.61 // q32.3 /// chr10:122114174-122114728 (-) // 97.33 // q26.12 /// chr10:29187891-29188446 (-) // 95.2 // p12.1 /// c…	chr13q12.2 /// chr1q32.3	ribosomal protein L21 /// ribosomal protein L21 pseudogene 28 /// small nucleolar RNA, H/ACA box 27 /// small nucleolar RNA, C/D box 102	Ribosomal_Proteins // GenMAPP	NM_000982 /// NR_002574 /// NR_002575 /// NR_026911	g4506610
200013_PM_at	12.8336	P	12.8336	P	1	RPL24	0000184 // nuclear-transcribed mRNA catabolic process, nonsense-mediated decay // traceable author statement /// 0006412 // translation // non-traceable author statement /// 0006412 // translation // traceable author statement /// 0006413 // translational initiation // traceable author statement /// 0006414 // translational elongation // traceable author statement /// 0006415 // translational ter…	0005829 // cytosol // traceable author statement /// 0005840 // ribosome // inferred from electronic annotation /// 0022625 // cytosolic large ribosomal subunit // inferred from direct assay /// 0022625 // cytosolic large ribosomal subunit // inferred from electronic annotation /// 0022625 // cytosolic large ribosomal subunit // traceable author statement /// 0030529 // ribonucleoprotein complex …	0003723 // RNA binding // traceable author statement /// 0003735 // structural constituent of ribosome // non-traceable author statement /// 0003735 // structural constituent of ribosome // inferred from electronic annotation /// 0003735 // structural constituent of ribosome // traceable author statement	chr9:72832075-72832622 (+) // 95.14 // q21.12 /// chr3:101399935-101405559 (-) // 99.82 // q12.3	chr3q12	ribosomal protein L24	Ribosomal_Proteins // GenMAPP	NM_000986	g4506618
200014_PM_s_at	11.3451	P	11.307	P	1.02678	HNRNPC /// LOC100652761 /// LOC100653343	0000398 // nuclear mRNA splicing, via spliceosome // inferred by curator /// 0000398 // nuclear mRNA splicing, via spliceosome // traceable author statement /// 0006397 // mRNA processing // inferred from electronic annotation /// 0008380 // RNA splicing // traceable author statement /// 0008380 // RNA splicing // inferred from electronic annotation /// 0010467 // gene expression // traceable aut…	0005634 // nucleus // inferred from electronic annotation /// 0005654 // nucleoplasm // traceable author statement /// 0005681 // spliceosomal complex // inferred from direct assay /// 0005681 // spliceosomal complex // inferred from electronic annotation /// 0030529 // ribonucleoprotein complex // inferred from electronic annotation /// 0045120 // pronucleus // inferred from electronic annotatio…	0000166 // nucleotide binding // inferred from electronic annotation /// 0003676 // nucleic acid binding // inferred from electronic annotation /// 0003723 // RNA binding // non-traceable author statement /// 0003723 // RNA binding // inferred from electronic annotation /// 0003729 // mRNA binding // inferred from electronic annotation /// 0005515 // protein binding // inferred from physical inte…	chr14:21678714-21737507 (-) // 98.86 // q11.2	chr14q11.2	heterogeneous nuclear ribonucleoprotein C (C1/C2) /// uncharacterized LOC100652761 /// uncharacterized LOC100653343	mRNA_processing_Reactome // GenMAPP	NM_001077442 /// NM_001077443 /// NM_004500 /// NM_031314 /// XR_132756 /// XR_133037	g4758543
200015_PM_s_at	11.1325	P	11.1563	P	0.983643	2015-09-02	0002036 // regulation of L-glutamate transport // inferred from electronic annotation /// 0007049 // cell cycle // inferred from electronic annotation /// 0007067 // mitosis // inferred from electronic annotation /// 0007224 // smoothened signaling pathway // inferred from sequence or structural similarity /// 0007224 // smoothened signaling pathway // inferred from electronic annotation /// 0031…	0000145 // exocyst // inferred from electronic annotation /// 0000775 // chromosome, centromeric region // inferred from electronic annotation /// 0000776 // kinetochore // inferred from electronic annotation /// 0000777 // condensed chromosome kinetochore // inferred from electronic annotation /// 0005634 // nucleus // inferred from direct assay /// 0005694 // chromosome // inferred from electro…	0000166 // nucleotide binding // inferred from electronic annotation /// 0005515 // protein binding // inferred from physical interaction /// 0005525 // GTP binding // inferred from electronic annotation /// 0030234 // enzyme regulator activity // inferred from electronic annotation /// 0032947 // protein complex scaffold // inferred from electronic annotation	chr2:242254784-242293439 (+) // 99.91 // q37.3	chr2q37	septin 2		NM_001008491 /// NM_001008492 /// NM_004404 /// NM_006155	g4758157
200016_PM_x_at	12.5489	P	12.4586	P	1.06462	HNRNPA1	0000380 // alternative nuclear mRNA splicing, via spliceosome // inferred from electronic annotation /// 0000398 // nuclear mRNA splicing, via spliceosome // inferred by curator /// 0000398 // nuclear mRNA splicing, via spliceosome // traceable author statement /// 0006397 // mRNA processing // traceable author statement /// 0006397 // mRNA processing // inferred from electronic annotation /// 00…	0005634 // nucleus // inferred from direct assay /// 0005634 // nucleus // inferred from electronic annotation /// 0005654 // nucleoplasm // inferred from direct assay /// 0005654 // nucleoplasm // traceable author statement /// 0005681 // spliceosomal complex // inferred from direct assay /// 0005681 // spliceosomal complex // inferred from electronic annotation /// 0005730 // nucleolus // infer…	0000166 // nucleotide binding // inferred from electronic annotation /// 0003676 // nucleic acid binding // inferred from electronic annotation /// 0003697 // single-stranded DNA binding // inferred from direct assay /// 0003723 // RNA binding // traceable author statement /// 0003723 // RNA binding // inferred from electronic annotation /// 0003727 // single-stranded RNA binding // inferred by c…	chr12:54674487-54679030 (+) // 95.7 // q13.13 /// chr2:201927748-201929483 (+) // 86.72 // q33.1 /// chr18:29991468-29993200 (-) // 87.22 // q12.1 /// chr5:79654187-79655918 (-) // 85.59 // q14.1	chr12q13.1	heterogeneous nuclear ribonucleoprotein A1		NM_002136 /// NM_031157	g4504444
200017_PM_at	12.4505	P	12.4358	P	1.0102	RPS27A	0000075 // cell cycle checkpoint // traceable author statement /// 0000080 // G1 phase of mitotic cell cycle // traceable author statement /// 0000082 // G1/S transition of mitotic cell cycle // traceable author statement /// 0000084 // S phase of mitotic cell cycle // traceable author statement /// 0000184 // nuclear-transcribed mRNA catabolic process, nonsense-mediated decay // traceable author…	0005622 // intracellular // inferred from electronic annotation /// 0005634 // nucleus // inferred from electronic annotation /// 0005654 // nucleoplasm // traceable author statement /// 0005737 // cytoplasm // inferred from electronic annotation /// 0005829 // cytosol // traceable author statement /// 0005840 // ribosome // inferred from electronic annotation /// 0005886 // plasma membrane // tr…	0003735 // structural constituent of ribosome // inferred from direct assay /// 0003735 // structural constituent of ribosome // inferred from electronic annotation /// 0046872 // metal ion binding // inferred from electronic annotation	chr1:192685274-192685813 (+) // 93.89 // q31.2 /// chr2:55459823-55462744 (+) // 99.63 // p16.1 /// chr16:61089318-61089842 (-) // 95.37 // q21	chr2p16	ribosomal protein S27a		NM_001135592 /// NM_001177413 /// NM_002954	g4506712
200018_PM_at	12.9539	P	12.935	P	1.01319	LOC100508408 /// RPS13 /// SNORD14B	0000184 // nuclear-transcribed mRNA catabolic process, nonsense-mediated decay // traceable author statement /// 0006412 // translation // inferred by curator /// 0006412 // translation // traceable author statement /// 0006412 // translation // inferred from electronic annotation /// 0006413 // translational initiation // traceable author statement /// 0006414 // translational elongation // trac…	0005622 // intracellular // inferred from electronic annotation /// 0005634 // nucleus // inferred from direct assay /// 0005730 // nucleolus // inferred from direct assay /// 0005829 // cytosol // traceable author statement /// 0005840 // ribosome // non-traceable author statement /// 0005840 // ribosome // inferred from electronic annotation /// 0022627 // cytosolic small ribosomal subunit // i…	0003729 // mRNA binding // inferred from direct assay /// 0003735 // structural constituent of ribosome // inferred from electronic annotation /// 0005515 // protein binding // inferred from physical interaction	chr1:53237826-53238346 (-) // 95.85 // p32.3 /// chr11:17095940-17099220 (-) // 99.43 // p15.1	chr11p15	uncharacterized LOC100508408 /// ribosomal protein S13 /// small nucleolar RNA, C/D box 14B	Ribosomal_Proteins // GenMAPP /// Ribosomal_Proteins // GenMAPP	NM_001017 /// NR_001452 /// XR_111163	g4506684
200019_PM_s_at	12.4653	P	12.459	P	1.00438	FAU	0000184 // nuclear-transcribed mRNA catabolic process, nonsense-mediated decay // traceable author statement /// 0006412 // translation // inferred by curator /// 0006412 // translation // inferred from electronic annotation /// 0006412 // translation // traceable author statement /// 0006413 // translational initiation // traceable author statement /// 0006414 // translational elongation // trac…	0005622 // intracellular // inferred from electronic annotation /// 0005829 // cytosol // traceable author statement /// 0005840 // ribosome // inferred from electronic annotation /// 0015935 // small ribosomal subunit // inferred from direct assay /// 0022627 // cytosolic small ribosomal subunit // inferred from direct assay /// 0030529 // ribonucleoprotein complex // inferred from electronic an…	0003723 // RNA binding // traceable author statement /// 0003735 // structural constituent of ribosome // inferred from direct assay /// 0003735 // structural constituent of ribosome // inferred from electronic annotation	chr11:64888102-64889609 (-) // 97.88 // q13.1	chr11q13	Finkel-Biskis-Reilly murine sarcoma virus (FBR-MuSV) ubiquitously expressed	Ribosomal_Proteins // GenMAPP /// Ribosomal_Proteins // GenMAPP /// Ribosomal_Proteins // GenMAPP	NM_001997	g4503658
200020_PM_at	9.63905	P	9.62527	P	1.0096	TARDBP	0006351 // transcription, DNA-dependent // inferred from electronic annotation /// 0006355 // regulation of transcription, DNA-dependent // traceable author statement /// 0006355 // regulation of transcription, DNA-dependent // inferred from electronic annotation /// 0006366 // transcription from RNA polymerase II promoter // traceable author statement /// 0006397 // mRNA processing // inferred f…	0005634 // nucleus // inferred from direct assay /// 0005634 // nucleus // inferred from electronic annotation /// 0005730 // nucleolus // inferred from direct assay	0000166 // nucleotide binding // inferred from electronic annotation /// 0003676 // nucleic acid binding // inferred from electronic annotation /// 0003677 // DNA binding // inferred from electronic annotation /// 0003690 // double-stranded DNA binding // inferred from direct assay /// 0003700 // sequence-specific DNA binding transcription factor activity // traceable author statement /// 0003723…	chr1:11072728-11084101 (+) // 99.02 // p36.22	chr1p36.22	TAR DNA binding protein		NM_007375	g6678270
200021_PM_at	12.1059	P	12.2527	P	0.903215	CFL1	0002576 // platelet degranulation // traceable author statement /// 0006916 // anti-apoptosis // traceable author statement /// 0007010 // cytoskeleton organization // inferred from mutant phenotype /// 0007266 // Rho protein signal transduction // traceable author statement /// 0007411 // axon guidance // traceable author statement /// 0007596 // blood coagulation // traceable author statement /…	0005622 // intracellular // inferred from electronic annotation /// 0005634 // nucleus // traceable author statement /// 0005634 // nucleus // inferred from electronic annotation /// 0005737 // cytoplasm // traceable author statement /// 0005737 // cytoplasm // inferred from electronic annotation /// 0005856 // cytoskeleton // inferred from electronic annotation /// 0005886 // plasma membrane // …	0003779 // actin binding // inferred from electronic annotation /// 0005515 // protein binding // inferred from physical interaction	chr11:65622307-65625621 (-) // 98.96 // q13.1	chr11q13	cofilin 1 (non-muscle)	G13_Signaling_Pathway // GenMAPP	NM_005507	g5031634
200022_PM_at	12.5232	P	12.5232	P	1	RPL18	0000184 // nuclear-transcribed mRNA catabolic process, nonsense-mediated decay // traceable author statement /// 0006412 // translation // non-traceable author statement /// 0006412 // translation // traceable author statement /// 0006412 // translation // inferred from electronic annotation /// 0006413 // translational initiation // traceable author statement /// 0006414 // translational elongat…	0005622 // intracellular // inferred from electronic annotation /// 0005737 // cytoplasm // inferred from electronic annotation /// 0005829 // cytosol // traceable author statement /// 0005840 // ribosome // inferred from electronic annotation /// 0022625 // cytosolic large ribosomal subunit // inferred from direct assay /// 0022625 // cytosolic large ribosomal subunit // traceable author stateme…	0003723 // RNA binding // traceable author statement /// 0003735 // structural constituent of ribosome // non-traceable author statement /// 0003735 // structural constituent of ribosome // inferred from electronic annotation /// 0003735 // structural constituent of ribosome // traceable author statement	chr19:49118588-49121135 (-) // 96.03 // q13.33	chr19q13	ribosomal protein L18	Ribosomal_Proteins // GenMAPP	NM_000979	g4506606
200023_PM_s_at	12.095	P	11.7116	P	1.30444	EIF3F	0006412 // translation // traceable author statement /// 0006412 // translation // inferred from electronic annotation /// 0006413 // translational initiation // inferred by curator /// 0006413 // translational initiation // inferred from direct assay /// 0006413 // translational initiation // traceable author statement /// 0006413 // translational initiation // inferred from electronic annotatio…	0005737 // cytoplasm // inferred from electronic annotation /// 0005829 // cytosol // traceable author statement /// 0005852 // eukaryotic translation initiation factor 3 complex // inferred from direct assay /// 0005852 // eukaryotic translation initiation factor 3 complex // traceable author statement /// 0005852 // eukaryotic translation initiation factor 3 complex // inferred from electronic …	0003743 // translation initiation factor activity // inferred by curator /// 0003743 // translation initiation factor activity // inferred from direct assay /// 0003743 // translation initiation factor activity // traceable author statement /// 0003743 // translation initiation factor activity // inferred from electronic annotation /// 0005515 // protein binding // inferred from physical interact…	chr11:8008893-8017711 (+) // 90.74 // p15.4 /// chr2:58478568-58479802 (+) // 89.68 // p16.1	chr11p15.4	eukaryotic translation initiation factor 3, subunit F	Translation_Factors // GenMAPP	NM_003754	g4503518
200024_PM_at	12.3302	P	12.1753	P	1.11331	RPS5	0000184 // nuclear-transcribed mRNA catabolic process, nonsense-mediated decay // traceable author statement /// 0006412 // translation // inferred by curator /// 0006412 // translation // inferred from genetic interaction /// 0006412 // translation // non-traceable author statement /// 0006412 // translation // traceable author statement /// 0006412 // translation // inferred from electronic ann…	0005622 // intracellular // inferred from electronic annotation /// 0005829 // cytosol // traceable author statement /// 0005840 // ribosome // inferred from electronic annotation /// 0015935 // small ribosomal subunit // inferred from electronic annotation /// 0022627 // cytosolic small ribosomal subunit // inferred from direct assay /// 0022627 // cytosolic small ribosomal subunit // inferred f…	0003723 // RNA binding // non-traceable author statement /// 0003723 // RNA binding // inferred from electronic annotation /// 0003729 // mRNA binding // inferred from direct assay /// 0003735 // structural constituent of ribosome // inferred from direct assay /// 0003735 // structural constituent of ribosome // inferred from electronic annotation	chr19:58898670-58906170 (+) // 98.87 // q13.43	chr19q13.4	ribosomal protein S5	Ribosomal_Proteins // GenMAPP	NM_001009	g4506728
200025_PM_s_at	12.9644	P	12.9644	P	1	RPL27	0000184 // nuclear-transcribed mRNA catabolic process, nonsense-mediated decay // traceable author statement /// 0006412 // translation // non-traceable author statement /// 0006412 // translation // traceable author statement /// 0006412 // translation // inferred from electronic annotation /// 0006413 // translational initiation // traceable author statement /// 0006414 // translational elongat…	0005622 // intracellular // inferred from electronic annotation /// 0005829 // cytosol // traceable author statement /// 0005840 // ribosome // traceable author statement /// 0005840 // ribosome // inferred from electronic annotation /// 0022625 // cytosolic large ribosomal subunit // inferred from direct assay /// 0030529 // ribonucleoprotein complex // inferred from direct assay /// 0030529 // …	0003735 // structural constituent of ribosome // non-traceable author statement /// 0003735 // structural constituent of ribosome // traceable author statement /// 0003735 // structural constituent of ribosome // inferred from electronic annotation	chr17:41150759-41154969 (+) // 94.54 // q21.31	chr17q21	ribosomal protein L27	Ribosomal_Proteins // GenMAPP /// Ribosomal_Proteins // GenMAPP	NM_000988	g4506622
200026_PM_at	12.5906	P	12.5059	P	1.06048	RPL34	0000184 // nuclear-transcribed mRNA catabolic process, nonsense-mediated decay // traceable author statement /// 0006412 // translation // non-traceable author statement /// 0006412 // translation // traceable author statement /// 0006412 // translation // inferred from electronic annotation /// 0006413 // translational initiation // traceable author statement /// 0006414 // translational elongat…	0005622 // intracellular // inferred from electronic annotation /// 0005829 // cytosol // traceable author statement /// 0005840 // ribosome // inferred from electronic annotation /// 0022625 // cytosolic large ribosomal subunit // inferred from direct assay /// 0022625 // cytosolic large ribosomal subunit // traceable author statement /// 0030529 // ribonucleoprotein complex // inferred from ele…	0003723 // RNA binding // traceable author statement /// 0003735 // structural constituent of ribosome // non-traceable author statement /// 0003735 // structural constituent of ribosome // inferred from electronic annotation /// 0003735 // structural constituent of ribosome // traceable author statement	chr4:109543104-109546385 (+) // 96.68 // q25	chr4q25	ribosomal protein L34	Ribosomal_Proteins // GenMAPP	NM_000995 /// NM_033625	g4506636
200027_PM_at	11.3681	P	11.1881	P	1.13296	NARS	0006412 // translation // inferred from electronic annotation /// 0006418 // tRNA aminoacylation for protein translation // traceable author statement /// 0006418 // tRNA aminoacylation for protein translation // inferred from electronic annotation /// 0006421 // asparaginyl-tRNA aminoacylation // inferred from electronic annotation /// 0010467 // gene expression // traceable author statement	0005625 // soluble fraction // traceable author statement /// 0005737 // cytoplasm // traceable author statement /// 0005737 // cytoplasm // inferred from electronic annotation /// 0005739 // mitochondrion // inferred from electronic annotation /// 0005829 // cytosol // traceable author statement	0000166 // nucleotide binding // inferred from electronic annotation /// 0003676 // nucleic acid binding // inferred from electronic annotation /// 0004812 // aminoacyl-tRNA ligase activity // inferred from electronic annotation /// 0004816 // asparagine-tRNA ligase activity // inferred from electronic annotation /// 0004816 // asparagine-tRNA ligase activity // traceable author statement /// 000…	chr18:55267895-55289013 (-) // 99.37 // q21.31	chr18q21.31	asparaginyl-tRNA synthetase		NM_004539	g7262387
200028_PM_s_at	9.27491	P	9.80632	P	0.691882	STARD7		0005739 // mitochondrion // inferred from electronic annotation		chr2:96850604-96874508 (-) // 95.78 // q11.2	chr2q11.2	StAR-related lipid transfer (START) domain containing 7		NM_020151 /// NM_139267	g9910251
200029_PM_at	12.9122	P	12.9102	P	1.00134	RPL19	0000184 // nuclear-transcribed mRNA catabolic process, nonsense-mediated decay // traceable author statement /// 0006412 // translation // non-traceable author statement /// 0006412 // translation // traceable author statement /// 0006412 // translation // inferred from electronic annotation /// 0006413 // translational initiation // traceable author statement /// 0006414 // translational elongat…	0005622 // intracellular // inferred from electronic annotation /// 0005829 // cytosol // traceable author statement /// 0005840 // ribosome // inferred from electronic annotation /// 0022625 // cytosolic large ribosomal subunit // inferred from direct assay /// 0022625 // cytosolic large ribosomal subunit // traceable author statement /// 0022625 // cytosolic large ribosomal subunit // inferred …	0003723 // RNA binding // traceable author statement /// 0003735 // structural constituent of ribosome // non-traceable author statement /// 0003735 // structural constituent of ribosome // traceable author statement /// 0003735 // structural constituent of ribosome // inferred from electronic annotation	chr17:37356570-37360980 (+) // 99.86 // q12 /// chr5:177482577-177483269 (+) // 96.42 // q35.3	chr17q11.2-q12	ribosomal protein L19	mRNA_processing_binding_Reactome // GenMAPP /// Ribosomal_Proteins // GenMAPP /// Ribosomal_Proteins // GenMAPP /// Ribosomal_Proteins // GenMAPP	NM_000981	g4506608
200030_PM_s_at	11.9216	P	11.917	P	1.00319	SLC25A3	0006091 // generation of precursor metabolites and energy // traceable author statement /// 0006810 // transport // traceable author statement /// 0006810 // transport // inferred from electronic annotation	0005739 // mitochondrion // inferred from direct assay /// 0005739 // mitochondrion // inferred from electronic annotation /// 0005739 // mitochondrion // traceable author statement /// 0005743 // mitochondrial inner membrane // inferred from electronic annotation /// 0005743 // mitochondrial inner membrane // traceable author statement /// 0005887 // integral to plasma membrane // traceable auth…	0015293 // symporter activity // inferred from electronic annotation /// 0015320 // phosphate ion carrier activity // traceable author statement	chr12:98987474-98995485 (+) // 98.42 // q23.1	chr12q23	solute carrier family 25 (mitochondrial carrier; phosphate carrier), member 3		NM_002635 /// NM_005888 /// NM_213611 /// NM_213612	g4505774
200031_PM_s_at	12.8035	P	12.8035	P	1	RPS11	0000184 // nuclear-transcribed mRNA catabolic process, nonsense-mediated decay // traceable author statement /// 0006412 // translation // inferred by curator /// 0006412 // translation // non-traceable author statement /// 0006412 // translation // traceable author statement /// 0006412 // translation // inferred from electronic annotation /// 0006413 // translational initiation // traceable aut…	0005622 // intracellular // inferred from electronic annotation /// 0005829 // cytosol // traceable author statement /// 0005840 // ribosome // non-traceable author statement /// 0005840 // ribosome // inferred from electronic annotation /// 0022627 // cytosolic small ribosomal subunit // inferred from direct assay /// 0030529 // ribonucleoprotein complex // inferred from electronic annotation	0003723 // RNA binding // inferred from electronic annotation /// 0003735 // structural constituent of ribosome // inferred from electronic annotation /// 0019843 // rRNA binding // inferred from electronic annotation	chr12:133402276-133402823 (+) // 95.58 // q24.33 /// chr19:50000448-50002944 (+) // 94.66 // q13.33	chr19q13.3	ribosomal protein S11	mRNA_processing_binding_Reactome // GenMAPP /// Ribosomal_Proteins // GenMAPP /// Ribosomal_Proteins // GenMAPP /// Ribosomal_Proteins // GenMAPP	NM_001015	g4506680
200032_PM_s_at	12.7415	P	12.7033	P	1.02682	RPL9	0000184 // nuclear-transcribed mRNA catabolic process, nonsense-mediated decay // traceable author statement /// 0006412 // translation // non-traceable author statement /// 0006412 // translation // traceable author statement /// 0006412 // translation // inferred from electronic annotation /// 0006413 // translational initiation // traceable author statement /// 0006414 // translational elongat…	0005622 // intracellular // inferred from electronic annotation /// 0005730 // nucleolus // inferred from direct assay /// 0005737 // cytoplasm // inferred from direct assay /// 0005739 // mitochondrion // inferred from electronic annotation /// 0005829 // cytosol // traceable author statement /// 0005840 // ribosome // traceable author statement /// 0005840 // ribosome // inferred from electroni…	0003723 // RNA binding // traceable author statement /// 0003735 // structural constituent of ribosome // non-traceable author statement /// 0003735 // structural constituent of ribosome // inferred from electronic annotation /// 0003735 // structural constituent of ribosome // traceable author statement /// 0016740 // transferase activity // inferred from electronic annotation /// 0016746 // tra…	chr15:82664414-82665118 (-) // 98.74 // q25.2 /// chr15:83040955-83041659 (-) // 98.74 // q25.2 /// chr4:39455751-39460537 (-) // 99.72 // p14 /// chrX:23854760-23855463 (-) // 98.46 // p22.11	chr4p13	ribosomal protein L9	Ribosomal_Proteins // GenMAPP	NM_000661 /// NM_001024921	g4506664
200033_PM_at	11.6016	P	11.7224	P	0.919664	DDX5	0000122 // negative regulation of transcription from RNA polymerase II promoter // inferred from direct assay /// 0000381 // regulation of alternative nuclear mRNA splicing, via spliceosome // inferred from direct assay /// 0000398 // nuclear mRNA splicing, via spliceosome // inferred by curator /// 0006351 // transcription, DNA-dependent // inferred from electronic annotation /// 0006355 // regu…	0005634 // nucleus // inferred from direct assay /// 0005634 // nucleus // non-traceable author statement /// 0005634 // nucleus // inferred from electronic annotation /// 0005681 // spliceosomal complex // inferred from electronic annotation /// 0005730 // nucleolus // inferred from direct assay /// 0030529 // ribonucleoprotein complex // inferred from direct assay /// 0071013 // catalytic step …	0000166 // nucleotide binding // inferred from electronic annotation /// 0003676 // nucleic acid binding // inferred from electronic annotation /// 0003712 // transcription cofactor activity // inferred from electronic annotation /// 0003713 // transcription coactivator activity // inferred from direct assay /// 0003723 // RNA binding // inferred from electronic annotation /// 0003724 // RNA heli…	chr17:62495739-62502407 (-) // 99.57 // q23.3	chr17q21	DEAD (Asp-Glu-Ala-Asp) box helicase 5		NM_004396	g13514826
200034_PM_s_at	12.459	P	12.4067	P	1.03695	RPL6	0000184 // nuclear-transcribed mRNA catabolic process, nonsense-mediated decay // traceable author statement /// 0006355 // regulation of transcription, DNA-dependent // traceable author statement /// 0006412 // translation // non-traceable author statement /// 0006412 // translation // traceable author statement /// 0006412 // translation // inferred from electronic annotation /// 0006413 // tra…	0005622 // intracellular // inferred from electronic annotation /// 0005829 // cytosol // traceable author statement /// 0005840 // ribosome // inferred from electronic annotation /// 0022625 // cytosolic large ribosomal subunit // inferred from direct assay /// 0022625 // cytosolic large ribosomal subunit // traceable author statement /// 0030529 // ribonucleoprotein complex // inferred from ele…	0003677 // DNA binding // traceable author statement /// 0003677 // DNA binding // inferred from electronic annotation /// 0003723 // RNA binding // traceable author statement /// 0003735 // structural constituent of ribosome // non-traceable author statement /// 0003735 // structural constituent of ribosome // inferred from electronic annotation /// 0003735 // structural constituent of ribosome …	chr4:66439157-66440079 (+) // 97.52 // q13.1 /// chr7:137406713-137407632 (+) // 97.08 // q33 /// chr12:112842994-112847416 (-) // 99.68 // q24.13 /// chr18:6462109-6463028 (-) // 98.27 // p11.31	chr12q24.1	ribosomal protein L6	Ribosomal_Proteins // GenMAPP	NM_000970 /// NM_001024662	g4506656
200035_PM_at	8.33095	P	8.33095	P	1	CTDNEP1	0006470 // protein dephosphorylation // inferred from direct assay /// 0006998 // nuclear envelope organization // inferred from direct assay /// 0010867 // positive regulation of triglyceride biosynthetic process // inferred from genetic interaction /// 0016311 // dephosphorylation // inferred from electronic annotation /// 0034504 // protein localization to nucleus // inferred from direct assay	0005634 // nucleus // inferred from electronic annotation /// 0005635 // nuclear envelope // inferred from direct assay /// 0005737 // cytoplasm // inferred from direct assay /// 0005783 // endoplasmic reticulum // inferred from electronic annotation /// 0005789 // endoplasmic reticulum membrane // inferred from direct assay /// 0005789 // endoplasmic reticulum membrane // inferred from electroni…	0004721 // phosphoprotein phosphatase activity // inferred from electronic annotation /// 0004722 // protein serine/threonine phosphatase activity // inferred from mutant phenotype /// 0005515 // protein binding // inferred from physical interaction /// 0016787 // hydrolase activity // inferred from electronic annotation /// 0016791 // phosphatase activity // inferred from electronic annotation	chr3:113604115-113605474 (+) // 96.39 // q13.31 /// chr17:7146912-7154644 (-) // 98.23 // p13.1	chr17p13	CTD nuclear envelope phosphatase 1		NM_001143775 /// NM_015343	g7661721
200036_PM_s_at	12.3381	P	12.2535	P	1.0604	RPL10A	0000184 // nuclear-transcribed mRNA catabolic process, nonsense-mediated decay // traceable author statement /// 0006412 // translation // non-traceable author statement /// 0006412 // translation // traceable author statement /// 0006412 // translation // inferred from electronic annotation /// 0006413 // translational initiation // traceable author statement /// 0006414 // translational elongat…	0005622 // intracellular // inferred from electronic annotation /// 0005829 // cytosol // traceable author statement /// 0005840 // ribosome // inferred from electronic annotation /// 0015934 // large ribosomal subunit // inferred from electronic annotation /// 0022625 // cytosolic large ribosomal subunit // inferred from direct assay /// 0030529 // ribonucleoprotein complex // inferred from elec…	0003723 // RNA binding // inferred from electronic annotation /// 0003735 // structural constituent of ribosome // non-traceable author statement /// 0003735 // structural constituent of ribosome // inferred from electronic annotation	chr6:35436196-35438558 (+) // 99.86 // p21.31 /// chr8:48068725-48069422 (+) // 95.71 // q11.1 /// chr3:61728097-61728795 (-) // 97.86 // p14.2	chr6p21.31	ribosomal protein L10a		NM_007104	g6325471
200037_PM_s_at	10.6055	P	10.6055	P	1	CBX3	0006338 // chromatin remodeling // non-traceable author statement /// 0006351 // transcription, DNA-dependent // inferred from electronic annotation /// 0006355 // regulation of transcription, DNA-dependent // inferred from electronic annotation /// 0016568 // chromatin modification // inferred from electronic annotation /// 0045892 // negative regulation of transcription, DNA-dependent // inferr…	0000779 // condensed chromosome, centromeric region // inferred from sequence or structural similarity /// 0000785 // chromatin // inferred from direct assay /// 0005634 // nucleus // inferred from direct assay /// 0005634 // nucleus // inferred from electronic annotation /// 0005635 // nuclear envelope // inferred from sequence or structural similarity /// 0005637 // nuclear inner membrane // no…	0005515 // protein binding // inferred from physical interaction /// 0019899 // enzyme binding // inferred from physical interaction /// 0019904 // protein domain specific binding // inferred from physical interaction /// 0042802 // identical protein binding // inferred from physical interaction	chr7:26241400-26252967 (+) // 95.42 // p15.2	chr7p15.2	chromobox homolog 3	Circadian_Exercise // GenMAPP	NM_007276 /// NM_016587	g7705406
200038_PM_s_at	12.7594	P	12.6858	P	1.05234	RPL17 /// RPL17-C18ORF32	0000184 // nuclear-transcribed mRNA catabolic process, nonsense-mediated decay // traceable author statement /// 0006412 // translation // non-traceable author statement /// 0006412 // translation // traceable author statement /// 0006412 // translation // inferred from electronic annotation /// 0006413 // translational initiation // traceable author statement /// 0006414 // translational elongat…	0005622 // intracellular // inferred from electronic annotation /// 0005829 // cytosol // traceable author statement /// 0005840 // ribosome // inferred from electronic annotation /// 0015934 // large ribosomal subunit // inferred from electronic annotation /// 0022625 // cytosolic large ribosomal subunit // inferred from direct assay /// 0030529 // ribonucleoprotein complex // inferred from elec…	0003735 // structural constituent of ribosome // non-traceable author statement /// 0003735 // structural constituent of ribosome // inferred from electronic annotation	chr18:47014859-47018079 (-) // 93.77 // q21.1	chr18q /// chr18q21	ribosomal protein L17 /// RPL17-C18orf32 readthrough	Ribosomal_Proteins // GenMAPP	NM_000985 /// NM_001035006 /// NM_001199340 /// NM_001199341 /// NM_001199342 /// NM_001199343 /// NM_001199344 /// NM_001199345 /// NM_001199355 /// NM_001199356	g4506616
200039_PM_s_at	10.6923	P	11.1297	P	0.738474	PSMB2	0000075 // cell cycle checkpoint // traceable author statement /// 0000082 // G1/S transition of mitotic cell cycle // traceable author statement /// 0000084 // S phase of mitotic cell cycle // traceable author statement /// 0000209 // protein polyubiquitination // traceable author statement /// 0000216 // M/G1 transition of mitotic cell cycle // traceable author statement /// 0000278 // mitotic …	0000502 // proteasome complex // traceable author statement /// 0000502 // proteasome complex // inferred from electronic annotation /// 0005634 // nucleus // inferred from direct assay /// 0005634 // nucleus // inferred from electronic annotation /// 0005654 // nucleoplasm // traceable author statement /// 0005730 // nucleolus // inferred from direct assay /// 0005737 // cytoplasm // inferred fr…	0004175 // endopeptidase activity // inferred from electronic annotation /// 0004298 // threonine-type endopeptidase activity // inferred from electronic annotation /// 0008233 // peptidase activity // inferred from electronic annotation /// 0016787 // hydrolase activity // inferred from electronic annotation	chr1:36068740-36107063 (-) // 100.0 // p34.3	chr1p34.2	proteasome (prosome, macropain) subunit, beta type, 2	Proteasome_Degradation // GenMAPP	NM_001199779 /// NM_001199780 /// NM_002794	g4506194
200040_PM_at	10.1315	P	9.9792	P	1.11136	KHDRBS1	0000086 // G2/M transition of mitotic cell cycle // inferred from sequence or structural similarity /// 0006351 // transcription, DNA-dependent // inferred from electronic annotation /// 0006355 // regulation of transcription, DNA-dependent // inferred from electronic annotation /// 0006397 // mRNA processing // traceable author statement /// 0007049 // cell cycle // inferred from electronic anno…	0005634 // nucleus // inferred from direct assay /// 0005634 // nucleus // inferred from electronic annotation /// 0016020 // membrane // inferred from direct assay /// 0016020 // membrane // inferred from electronic annotation	0003677 // DNA binding // traceable author statement /// 0003723 // RNA binding // inferred from direct assay /// 0003723 // RNA binding // inferred from electronic annotation /// 0005070 // SH3/SH2 adaptor activity // inferred from physical interaction /// 0005070 // SH3/SH2 adaptor activity // inferred from electronic annotation /// 0005515 // protein binding // inferred from physical interacti…	chr1:32479490-32509472 (+) // 98.92 // p35.1	chr1p32	KH domain containing, RNA binding, signal transduction associated 1		NM_006559	g5730026
200041_PM_s_at	8.1815	P	8.0715	P	1.07923	ATP6V1G2-DDX39B /// DDX39B /// SNORD84	0000245 // spliceosomal complex assembly // inferred from direct assay /// 0000398 // nuclear mRNA splicing, via spliceosome // inferred from genetic interaction /// 0006397 // mRNA processing // inferred from electronic annotation /// 0006406 // mRNA export from nucleus // inferred from direct assay /// 0006406 // mRNA export from nucleus // inferred from genetic interaction /// 0006810 // trans…	0000346 // transcription export complex // inferred from direct assay /// 0005634 // nucleus // traceable author statement /// 0005634 // nucleus // inferred from electronic annotation /// 0005681 // spliceosomal complex // inferred from direct assay /// 0005681 // spliceosomal complex // inferred from electronic annotation /// 0005687 // U4 snRNP // inferred from direct assay /// 0005688 // U6 s…	0000166 // nucleotide binding // inferred from electronic annotation /// 0003676 // nucleic acid binding // inferred from electronic annotation /// 0003723 // RNA binding // inferred from electronic annotation /// 0004004 // ATP-dependent RNA helicase activity // inferred from direct assay /// 0004004 // ATP-dependent RNA helicase activity // traceable author statement /// 0004386 // helicase act…	chr6:31498022-31509756 (-) // 98.67 // p21.33	chr6p /// chr6p21.3 /// chr6p21.33	ATP6V1G2-DDX39B readthrough (non-protein coding) /// DEAD (Asp-Glu-Ala-Asp) box polypeptide 39B /// small nucleolar RNA, C/D box 84		NM_004640 /// NM_080598 /// NR_003065 /// NR_037852 /// NR_037853	g4758111
200042_PM_at	8.8274	P	9.02424	P	0.872463	C22orf28	0006388 // tRNA splicing, via endonucleolytic cleavage and ligation // inferred from direct assay /// 0007160 // cell-matrix adhesion // non-traceable author statement /// 0008033 // tRNA processing // inferred from electronic annotation /// 0034446 // substrate adhesion-dependent cell spreading // non-traceable author statement	0005737 // cytoplasm // inferred from electronic annotation /// 0072669 // tRNA-splicing ligase complex // inferred from direct assay	0000166 // nucleotide binding // inferred from electronic annotation /// 0003972 // RNA ligase (ATP) activity // inferred from direct assay /// 0003972 // RNA ligase (ATP) activity // inferred from electronic annotation /// 0005524 // ATP binding // inferred from electronic annotation /// 0016874 // ligase activity // inferred from electronic annotation /// 0017166 // vinculin binding // inferred…	chr22:32783566-32808218 (-) // 100.0 // q12.3	chr22q12	chromosome 22 open reading frame 28		NM_014306	g7657014
200043_PM_at	11.7729	P	11.7788	P	0.995929	ERH	0006139 // nucleobase-containing compound metabolic process // traceable author statement /// 0006213 // pyrimidine nucleoside metabolic process // traceable author statement /// 0007049 // cell cycle // inferred from electronic annotation	0030496 // midbody // inferred from direct assay		chr14:69846845-69865021 (-) // 97.55 // q24.1	chr14q24.1|7q34	enhancer of rudimentary homolog (Drosophila)		NM_004450	g4758301
200044_PM_at	10.6561	P	10.6561	P	1	GATC /// SRSF9	0000398 // nuclear mRNA splicing, via spliceosome // traceable author statement /// 0006366 // transcription from RNA polymerase II promoter // traceable author statement /// 0006369 // termination of RNA polymerase II transcription // traceable author statement /// 0006376 // mRNA splice site selection // traceable author statement /// 0006397 // mRNA processing // traceable author statement ///…	0005634 // nucleus // inferred from electronic annotation /// 0005654 // nucleoplasm // traceable author statement /// 0005739 // mitochondrion // inferred from direct assay /// 0005739 // mitochondrion // inferred from mutant phenotype /// 0005739 // mitochondrion // inferred from electronic annotation /// 0030956 // glutamyl-tRNA(Gln) amidotransferase complex // inferred from direct assay	0000166 // nucleotide binding // inferred from electronic annotation /// 0003676 // nucleic acid binding // inferred from electronic annotation /// 0003723 // RNA binding // inferred from electronic annotation /// 0005524 // ATP binding // inferred from electronic annotation /// 0016874 // ligase activity // inferred from electronic annotation /// 0050567 // glutaminyl-tRNA synthase (glutamine-hy…	chr12:120899470-120907464 (-) // 88.31 // q24.31	chr12q24.31	glutamyl-tRNA(Gln) amidotransferase, subunit C homolog (bacterial) /// serine/arginine-rich splicing factor 9	mRNA_processing_Reactome // GenMAPP	NM_003769 /// NM_176818 /// NR_033684	g4506902
200045_PM_at	8.32783	P	8.41507	P	0.941322	ABCF1	0006200 // ATP catabolic process // inferred from electronic annotation /// 0006412 // translation // traceable author statement /// 0006413 // translational initiation // inferred from mutant phenotype /// 0006954 // inflammatory response // traceable author statement /// 0042254 // ribosome biogenesis // inferred from direct assay /// 0045727 // positive regulation of translation // inferred fr…	0005634 // nucleus // inferred from electronic annotation /// 0005635 // nuclear envelope // inferred from direct assay /// 0005635 // nuclear envelope // inferred from electronic annotation /// 0005654 // nucleoplasm // inferred from direct assay /// 0005654 // nucleoplasm // inferred from electronic annotation /// 0005737 // cytoplasm // inferred from direct assay /// 0005737 // cytoplasm // in…	0000166 // nucleotide binding // inferred from electronic annotation /// 0005515 // protein binding // inferred from physical interaction /// 0005524 // ATP binding // inferred from direct assay /// 0005524 // ATP binding // inferred from electronic annotation /// 0005524 // ATP binding // traceable author statement /// 0008135 // translation factor activity, nucleic acid binding // traceable aut…	chr6:30539176-30559088 (+) // 98.44 // p21.33	chr6p21.33	ATP-binding cassette, sub-family F (GCN20), member 1		NM_001025091 /// NM_001090	g10947134
200046_PM_at	10.5491	P	10.7226	P	0.886716	DAD1	0001824 // blastocyst development // inferred from electronic annotation /// 0006486 // protein glycosylation // inferred from sequence or structural similarity /// 0006915 // apoptotic process // inferred from electronic annotation /// 0006916 // anti-apoptosis // inferred from electronic annotation /// 0006916 // anti-apoptosis // traceable author statement /// 0007584 // response to nutrient /…	0005789 // endoplasmic reticulum membrane // traceable author statement /// 0008250 // oligosaccharyltransferase complex // inferred from sequence or structural similarity /// 0008250 // oligosaccharyltransferase complex // traceable author statement /// 0016020 // membrane // inferred from electronic annotation /// 0016021 // integral to membrane // inferred from electronic annotation	0004576 // oligosaccharyl transferase activity // inferred from sequence or structural similarity /// 0004579 // dolichyl-diphosphooligosaccharide-protein glycotransferase activity // inferred by curator /// 0004579 // dolichyl-diphosphooligosaccharide-protein glycotransferase activity // inferred from electronic annotation /// 0016740 // transferase activity // inferred from electronic annotation	chr14:23033806-23058129 (-) // 97.28 // q11.2	chr14q11.2	defender against cell death 1		NM_001344	g4503252
200047_PM_s_at	10.7388	P	11.0203	P	0.822713	YY1	0000122 // negative regulation of transcription from RNA polymerase II promoter // inferred from direct assay /// 0000122 // negative regulation of transcription from RNA polymerase II promoter // inferred from electronic annotation /// 0000724 // double-strand break repair via homologous recombination // inferred from mutant phenotype /// 0006281 // DNA repair // inferred from electronic annotat…	0005622 // intracellular // inferred from electronic annotation /// 0005634 // nucleus // inferred from direct assay /// 0005634 // nucleus // inferred from electronic annotation /// 0005667 // transcription factor complex // inferred from electronic annotation /// 0005886 // plasma membrane // inferred from direct assay /// 0016363 // nuclear matrix // inferred from electronic annotation /// 003…	0000400 // four-way junction DNA binding // inferred from direct assay /// 0003676 // nucleic acid binding // inferred from electronic annotation /// 0003677 // DNA binding // inferred from direct assay /// 0003677 // DNA binding // inferred from electronic annotation /// 0003700 // sequence-specific DNA binding transcription factor activity // inferred from electronic annotation /// 0003700 // s…	chr14:100705101-100744804 (+) // 81.02 // q32.2	chr14q	YY1 transcription factor		NM_003403	g6042207
200048_PM_s_at	10.5095	P	10.5158	P	0.99561	JTB	0006915 // apoptotic process // inferred from electronic annotation /// 0007049 // cell cycle // inferred from electronic annotation /// 0007067 // mitosis // inferred from mutant phenotype /// 0007067 // mitosis // inferred from electronic annotation /// 0033205 // cell cycle cytokinesis // inferred from mutant phenotype /// 0042127 // regulation of cell proliferation // inferred from electronic…	0005624 // membrane fraction // traceable author statement /// 0005737 // cytoplasm // inferred from direct assay /// 0005737 // cytoplasm // inferred from electronic annotation /// 0005739 // mitochondrion // inferred from electronic annotation /// 0005813 // centrosome // inferred from direct assay /// 0005815 // microtubule organizing center // inferred from electronic annotation /// 0005819 /…	0019901 // protein kinase binding // inferred from direct assay	chr1:153946987-153950160 (-) // 100.0 // q21.3	chr1q21	jumping translocation breakpoint		NM_006694	g5729888
200049_PM_at	7.39809	P	7.39809	P	1	KAT7	0006260 // DNA replication // inferred from direct assay /// 0006260 // DNA replication // inferred from electronic annotation /// 0006351 // transcription, DNA-dependent // inferred from electronic annotation /// 0006355 // regulation of transcription, DNA-dependent // traceable author statement /// 0006355 // regulation of transcription, DNA-dependent // inferred from electronic annotation /// …	0000123 // histone acetyltransferase complex // inferred from direct assay /// 0005622 // intracellular // inferred from electronic annotation /// 0005634 // nucleus // inferred from electronic annotation /// 0005654 // nucleoplasm // inferred from direct assay /// 0005654 // nucleoplasm // inferred from electronic annotation /// 0005730 // nucleolus // inferred from direct assay	0003700 // sequence-specific DNA binding transcription factor activity // inferred from electronic annotation /// 0004402 // histone acetyltransferase activity // inferred from electronic annotation /// 0005515 // protein binding // inferred from physical interaction /// 0008270 // zinc ion binding // inferred from electronic annotation /// 0016740 // transferase activity // inferred from electro…	chr17:47866154-47906456 (+) // 98.97 // q21.33	chr17q21.32	K(lysine) acetyltransferase 7		NM_001199155 /// NM_001199156 /// NM_001199157 /// NM_001199158 /// NM_007067	g5901961
200050_PM_at	10.1103	P	10.0919	P	1.01286	ZNF146	0006355 // regulation of transcription, DNA-dependent // traceable author statement	0005622 // intracellular // inferred from electronic annotation /// 0005634 // nucleus // traceable author statement /// 0005634 // nucleus // inferred from electronic annotation /// 0005730 // nucleolus // inferred from direct assay /// 0005737 // cytoplasm // inferred from direct assay	0003676 // nucleic acid binding // inferred from electronic annotation /// 0003677 // DNA binding // inferred from electronic annotation /// 0003677 // DNA binding // traceable author statement /// 0008201 // heparin binding // traceable author statement /// 0008270 // zinc ion binding // inferred from electronic annotation /// 0008270 // zinc ion binding // traceable author statement /// 0046872…	chr19:36719647-36729666 (+) // 69.93 // q13.12	chr19q13.1	zinc finger protein 146		NM_001099638 /// NM_001099639 /// NM_007145	g6005965
200051_PM_at	7.29366	P	7.17757	P	1.08379	SART1	0000387 // spliceosomal snRNP assembly // traceable author statement /// 0000398 // nuclear mRNA splicing, via spliceosome // inferred by curator /// 0006397 // mRNA processing // inferred from electronic annotation /// 0007050 // cell cycle arrest // non-traceable author statement /// 0008380 // RNA splicing // inferred from electronic annotation /// 0008629 // induction of apoptosis by intracel…	0005634 // nucleus // inferred from direct assay /// 0005634 // nucleus // inferred from electronic annotation /// 0005654 // nucleoplasm // inferred from direct assay /// 0005681 // spliceosomal complex // inferred from electronic annotation /// 0005730 // nucleolus // inferred from direct assay /// 0005737 // cytoplasm // traceable author statement /// 0005794 // Golgi apparatus // inferred fro…	0005515 // protein binding // inferred from physical interaction	chr11:65729213-65746565 (+) // 91.3 // q13.1	chr11q13.1	squamous cell carcinoma antigen recognized by T cells		NM_005146	g10863888
200052_PM_s_at	10.1253	P	10.187	P	0.958137	ILF2	0006351 // transcription, DNA-dependent // inferred from direct assay /// 0006351 // transcription, DNA-dependent // inferred from electronic annotation /// 0006355 // regulation of transcription, DNA-dependent // inferred from electronic annotation /// 0006955 // immune response // inferred from electronic annotation /// 0045893 // positive regulation of transcription, DNA-dependent // inferred …	0005634 // nucleus // inferred from direct assay /// 0005634 // nucleus // inferred from electronic annotation /// 0005730 // nucleolus // inferred from direct assay /// 0005730 // nucleolus // inferred from electronic annotation /// 0005737 // cytoplasm // inferred from electronic annotation /// 0030529 // ribonucleoprotein complex // inferred from direct assay	0003677 // DNA binding // inferred from direct assay /// 0003677 // DNA binding // inferred from electronic annotation /// 0003723 // RNA binding // inferred from electronic annotation /// 0003725 // double-stranded RNA binding // inferred from direct assay /// 0005515 // protein binding // inferred from physical interaction /// 0005524 // ATP binding // inferred from electronic annotation /// 00…	chr1:153634520-153643437 (-) // 95.62 // q21.3	chr1q21.3	interleukin enhancer binding factor 2, 45kDa		NM_001267809 /// NM_004515	g4758601
200053_PM_at	9.28877	P	9.37469	P	0.942187	SPAG7		0005634 // nucleus // inferred from electronic annotation	0003676 // nucleic acid binding // inferred from electronic annotation	chr17:4862522-4871108 (-) // 97.18 // p13.2	chr17p13.2	sperm associated antigen 7		NM_004890	g4757715
200054_PM_at	8.21105	P	8.16374	P	1.03333	ZNF259	0007165 // signal transduction // traceable author statement /// 0008283 // cell proliferation // traceable author statement	0005634 // nucleus // traceable author statement /// 0005634 // nucleus // inferred from electronic annotation /// 0005730 // nucleolus // inferred from electronic annotation /// 0005730 // nucleolus // traceable author statement /// 0005737 // cytoplasm // inferred from electronic annotation /// 0005737 // cytoplasm // traceable author statement	0008270 // zinc ion binding // inferred from electronic annotation /// 0046872 // metal ion binding // inferred from electronic annotation	chr11:116649276-116658726 (-) // 94.06 // q23.3	chr11q23.3	zinc finger protein 259		NM_003904	g4508020
200055_PM_at	10.4427	P	10.1228	P	1.24817	TAF10	0006351 // transcription, DNA-dependent // inferred from electronic annotation /// 0006352 // transcription initiation, DNA-dependent // inferred from direct assay /// 0006352 // transcription initiation, DNA-dependent // inferred from electronic annotation /// 0006355 // regulation of transcription, DNA-dependent // inferred from direct assay /// 0006355 // regulation of transcription, DNA-depen…	0000125 // PCAF complex // inferred from direct assay /// 0005634 // nucleus // inferred from direct assay /// 0005634 // nucleus // inferred from electronic annotation /// 0005654 // nucleoplasm // traceable author statement /// 0005669 // transcription factor TFIID complex // inferred from direct assay /// 0005737 // cytoplasm // inferred from direct assay /// 0030914 // STAGA complex // inferr…	0003700 // sequence-specific DNA binding transcription factor activity // inferred from direct assay /// 0003713 // transcription coactivator activity // inferred from direct assay /// 0004402 // histone acetyltransferase activity // inferred from direct assay /// 0005515 // protein binding // inferred from physical interaction /// 0019899 // enzyme binding // inferred from physical interaction /…	chr11:6632072-6633437 (-) // 91.4 // p15.4	chr11p15.3	TAF10 RNA polymerase II, TATA box binding protein (TBP)-associated factor, 30kDa		NM_006284	g5454105
200056_PM_s_at	9.11896	P	9.11896	P	1	C1D	0000460 // maturation of 5.8S rRNA // inferred from mutant phenotype /// 0006351 // transcription, DNA-dependent // inferred from electronic annotation /// 0006355 // regulation of transcription, DNA-dependent // inferred from electronic annotation /// 0006364 // rRNA processing // inferred from electronic annotation /// 0006915 // apoptotic process // inferred from electronic annotation /// 0045…	0000176 // nuclear exosome (RNase complex) // traceable author statement /// 0005634 // nucleus // inferred from direct assay /// 0005634 // nucleus // inferred from electronic annotation /// 0005634 // nucleus // traceable author statement /// 0005730 // nucleolus // inferred from direct assay /// 0005730 // nucleolus // inferred from electronic annotation /// 0005737 // cytoplasm // inferred fr…	0003677 // DNA binding // inferred from electronic annotation /// 0003677 // DNA binding // traceable author statement /// 0003714 // transcription corepressor activity // inferred from electronic annotation /// 0003723 // RNA binding // inferred from direct assay /// 0003723 // RNA binding // inferred from electronic annotation /// 0005515 // protein binding // inferred from physical interaction…	chr2:68269339-68290121 (-) // 91.3 // p14	chr2p13-p12	C1D nuclear receptor corepressor		NM_001190263 /// NM_001190265 /// NM_006333 /// NM_173177	g5453582
200057_PM_s_at	11.1921	P	10.9362	P	1.19411	NONO	0006281 // DNA repair // inferred from electronic annotation /// 0006310 // DNA recombination // inferred from electronic annotation /// 0006351 // transcription, DNA-dependent // inferred from electronic annotation /// 0006355 // regulation of transcription, DNA-dependent // inferred from electronic annotation /// 0006397 // mRNA processing // inferred from electronic annotation /// 0006397 // m…	0005634 // nucleus // traceable author statement /// 0005634 // nucleus // inferred from electronic annotation /// 0005730 // nucleolus // inferred from electronic annotation /// 0016363 // nuclear matrix // inferred from direct assay /// 0016607 // nuclear speck // inferred from electronic annotation /// 0042382 // paraspeckles // inferred from direct assay	0000166 // nucleotide binding // inferred from electronic annotation /// 0003676 // nucleic acid binding // inferred from electronic annotation /// 0003677 // DNA binding // inferred from electronic annotation /// 0003723 // RNA binding // inferred from electronic annotation /// 0005515 // protein binding // inferred from physical interaction /// 0042802 // identical protein binding // inferred f…	chrX:70503501-70521016 (+) // 89.78 // q13.1 /// chr16:69789321-69791973 (-) // 87.58 // q22.1	chrXq13.1	non-POU domain containing, octamer-binding	mRNA_processing_Reactome // GenMAPP	NM_001145408 /// NM_001145409 /// NM_001145410 /// NM_007363	g7657382
200058_PM_s_at	9.62766	P	9.76875	P	0.906833	SNRNP200	0000354 // cis assembly of pre-catalytic spliceosome // inferred by curator /// 0000398 // nuclear mRNA splicing, via spliceosome // inferred by curator /// 0000398 // nuclear mRNA splicing, via spliceosome // traceable author statement /// 0006397 // mRNA processing // inferred from electronic annotation /// 0008380 // RNA splicing // inferred from direct assay /// 0008380 // RNA splicing // tra…	0005634 // nucleus // inferred from direct assay /// 0005634 // nucleus // inferred from electronic annotation /// 0005654 // nucleoplasm // traceable author statement /// 0005681 // spliceosomal complex // inferred from direct assay /// 0005681 // spliceosomal complex // inferred from electronic annotation /// 0005682 // U5 snRNP // inferred from direct assay /// 0005730 // nucleolus // inferred…	0000166 // nucleotide binding // inferred from electronic annotation /// 0003676 // nucleic acid binding // inferred from electronic annotation /// 0004386 // helicase activity // inferred from electronic annotation /// 0005515 // protein binding // inferred from physical interaction /// 0005524 // ATP binding // inferred from electronic annotation /// 0008026 // ATP-dependent helicase activity /…	chr2:96940474-96947651 (-) // 98.49 // q11.2	chr2q11.2	small nuclear ribonucleoprotein 200kDa (U5)		NM_014014	g12655128
200059_PM_s_at	11.3501	P	11.2955	P	1.03857	RHOA	0000902 // cell morphogenesis // inferred from electronic annotation /// 0006184 // GTP catabolic process // traceable author statement /// 0006184 // GTP catabolic process // inferred from electronic annotation /// 0006357 // regulation of transcription from RNA polymerase II promoter // inferred from electronic annotation /// 0007049 // cell cycle // inferred from electronic annotation /// 0007…	0005622 // intracellular // inferred from electronic annotation /// 0005634 // nucleus // inferred from electronic annotation /// 0005737 // cytoplasm // inferred from electronic annotation /// 0005739 // mitochondrion // inferred from electronic annotation /// 0005829 // cytosol // traceable author statement /// 0005829 // cytosol // inferred from electronic annotation /// 0005856 // cytoskeleto…	0000166 // nucleotide binding // inferred from electronic annotation /// 0003924 // GTPase activity // traceable author statement /// 0003924 // GTPase activity // inferred from electronic annotation /// 0005515 // protein binding // inferred from physical interaction /// 0005525 // GTP binding // inferred from electronic annotation /// 0017022 // myosin binding // inferred from physical interact…	chr3:49396929-49449362 (-) // 98.12 // p21.31	chr3p21.3	ras homolog family member A	G13_Signaling_Pathway // GenMAPP /// G_Protein_Signaling // GenMAPP /// Wnt_signaling // GenMAPP	NM_001664	g12655024
200060_PM_s_at	9.03069	P	8.75946	P	1.20684	RNPS1	0000184 // nuclear-transcribed mRNA catabolic process, nonsense-mediated decay // inferred from direct assay /// 0000184 // nuclear-transcribed mRNA catabolic process, nonsense-mediated decay // inferred from mutant phenotype /// 0000184 // nuclear-transcribed mRNA catabolic process, nonsense-mediated decay // traceable author statement /// 0000184 // nuclear-transcribed mRNA catabolic process, n…	0005634 // nucleus // inferred from direct assay /// 0005634 // nucleus // inferred from electronic annotation /// 0005634 // nucleus // traceable author statement /// 0005634 // nucleus // non-traceable author statement /// 0005654 // nucleoplasm // traceable author statement /// 0005737 // cytoplasm // inferred from direct assay /// 0005737 // cytoplasm // inferred from electronic annotation //…	0000166 // nucleotide binding // inferred from electronic annotation /// 0003676 // nucleic acid binding // inferred from electronic annotation /// 0003723 // RNA binding // traceable author statement /// 0003723 // RNA binding // inferred from electronic annotation /// 0003729 // mRNA binding // non-traceable author statement /// 0003730 // mRNA 3'-UTR binding // inferred from direct assay /// 0…	chr4:11370249-11375356 (+) // 89.6 // p15.33 /// chr16:2303123-2318091 (-) // 91.38 // p13.3	chr16p13.3	RNA binding protein S1, serine-rich domain	mRNA_processing_Reactome // GenMAPP	NM_006711 /// NM_080594	g12804496
200061_PM_s_at	13.005	P	12.9784	P	1.01863	RPS24	0000184 // nuclear-transcribed mRNA catabolic process, nonsense-mediated decay // traceable author statement /// 0000462 // maturation of SSU-rRNA from tricistronic rRNA transcript (SSU-rRNA, 5.8S rRNA, LSU-rRNA) // not recorded /// 0006364 // rRNA processing // inferred from mutant phenotype /// 0006412 // translation // inferred by curator /// 0006412 // translation // traceable author statemen…	0005622 // intracellular // inferred from electronic annotation /// 0005634 // nucleus // inferred from direct assay /// 0005730 // nucleolus // not recorded /// 0005737 // cytoplasm // inferred from direct assay /// 0005829 // cytosol // traceable author statement /// 0005840 // ribosome // inferred from electronic annotation /// 0015935 // small ribosomal subunit // inferred from direct assay /…	0000166 // nucleotide binding // inferred from electronic annotation /// 0003735 // structural constituent of ribosome // non-traceable author statement /// 0003735 // structural constituent of ribosome // inferred from electronic annotation /// 0031369 // translation initiation factor binding // inferred from sequence or structural similarity	chr10:79795108-79800454 (+) // 91.45 // q22.3	chr10q22	ribosomal protein S24	mRNA_processing_binding_Reactome // GenMAPP /// Ribosomal_Proteins // GenMAPP /// Ribosomal_Proteins // GenMAPP /// Ribosomal_Proteins // GenMAPP	NM_001026 /// NM_001142282 /// NM_001142283 /// NM_001142284 /// NM_001142285 /// NM_033022	g12653502
200062_PM_s_at	13.1203	P	13.1194	P	1.00062	RPL30	0000184 // nuclear-transcribed mRNA catabolic process, nonsense-mediated decay // traceable author statement /// 0006412 // translation // non-traceable author statement /// 0006412 // translation // traceable author statement /// 0006412 // translation // inferred from electronic annotation /// 0006413 // translational initiation // traceable author statement /// 0006414 // translational elongat…	0005622 // intracellular // inferred from electronic annotation /// 0005737 // cytoplasm // inferred from direct assay /// 0005829 // cytosol // traceable author statement /// 0005840 // ribosome // inferred from electronic annotation /// 0022625 // cytosolic large ribosomal subunit // inferred from direct assay /// 0022625 // cytosolic large ribosomal subunit // traceable author statement /// 00…	0003723 // RNA binding // traceable author statement /// 0003735 // structural constituent of ribosome // non-traceable author statement /// 0003735 // structural constituent of ribosome // traceable author statement /// 0003735 // structural constituent of ribosome // inferred from electronic annotation	chr8:99053953-99057752 (-) // 98.74 // q22.2	chr8q22	ribosomal protein L30	Ribosomal_Proteins // GenMAPP /// Ribosomal_Proteins // GenMAPP /// Ribosomal_Proteins // GenMAPP	NM_000989	g388034
200063_PM_s_at	12.9721	P	12.9474	P	1.01729	NPM1	0006281 // DNA repair // inferred from direct assay /// 0006334 // nucleosome assembly // inferred from direct assay /// 0006334 // nucleosome assembly // traceable author statement /// 0006886 // intracellular protein transport // traceable author statement /// 0006913 // nucleocytoplasmic transport // inferred from direct assay /// 0006913 // nucleocytoplasmic transport // traceable author stat…	0005634 // nucleus // inferred from direct assay /// 0005634 // nucleus // inferred from sequence or structural similarity /// 0005634 // nucleus // inferred from electronic annotation /// 0005654 // nucleoplasm // inferred from direct assay /// 0005654 // nucleoplasm // traceable author statement /// 0005654 // nucleoplasm // inferred from electronic annotation /// 0005730 // nucleolus // inferr…	0003676 // nucleic acid binding // inferred from electronic annotation /// 0003713 // transcription coactivator activity // inferred from direct assay /// 0003723 // RNA binding // inferred from direct assay /// 0003723 // RNA binding // inferred from electronic annotation /// 0005515 // protein binding // inferred from physical interaction /// 0019901 // protein kinase binding // inferred from p…	chr5:170814865-170837887 (+) // 91.8 // q35.1 /// chr5:93018225-93019510 (-) // 89.67 // q15	chr5q35.1	nucleophosmin (nucleolar phosphoprotein B23, numatrin)	Nuclear_Receptors // GenMAPP	NM_001037738 /// NM_002520 /// NM_199185	g12803184
200064_PM_at	10.5411	P	10.8068	P	0.831781	HSP90AB1	0001890 // placenta development // inferred from electronic annotation /// 0006457 // protein folding // inferred from electronic annotation /// 0006950 // response to stress // inferred from electronic annotation /// 0006986 // response to unfolded protein // non-traceable author statement /// 0007411 // axon guidance // traceable author statement /// 0009651 // response to salt stress // inferr…	0005622 // intracellular // inferred from electronic annotation /// 0005625 // soluble fraction // inferred from electronic annotation /// 0005737 // cytoplasm // non-traceable author statement /// 0005737 // cytoplasm // inferred from electronic annotation /// 0005739 // mitochondrion // inferred from electronic annotation /// 0005829 // cytosol // traceable author statement /// 0005829 // cytos…	0000166 // nucleotide binding // inferred from electronic annotation /// 0002134 // UTP binding // inferred from electronic annotation /// 0002135 // CTP binding // inferred from electronic annotation /// 0005515 // protein binding // inferred from physical interaction /// 0005524 // ATP binding // inferred from electronic annotation /// 0005525 // GTP binding // inferred from electronic annotati…	chr4:88813270-88815273 (+) // 89.59 // q22.1 /// chr6:44217242-44221453 (+) // 91.37 // p21.1	chr6p12	heat shock protein 90kDa alpha (cytosolic), class B member 1		NM_007355	g9082288
200065_PM_s_at	10.3812	P	10.4077	P	0.981769	ARF1 /// MIR3620	0006184 // GTP catabolic process // traceable author statement /// 0006810 // transport // inferred from electronic annotation /// 0006878 // cellular copper ion homeostasis // inferred from mutant phenotype /// 0006890 // retrograde vesicle-mediated transport, Golgi to ER // traceable author statement /// 0006892 // post-Golgi vesicle-mediated transport // traceable author statement /// 0007264 …	0000139 // Golgi membrane // traceable author statement /// 0005622 // intracellular // inferred from electronic annotation /// 0005737 // cytoplasm // inferred from electronic annotation /// 0005794 // Golgi apparatus // inferred from electronic annotation /// 0005829 // cytosol // traceable author statement /// 0005829 // cytosol // inferred from electronic annotation /// 0005886 // plasma memb…	0000166 // nucleotide binding // inferred from electronic annotation /// 0003924 // GTPase activity // traceable author statement /// 0005057 // receptor signaling protein activity // traceable author statement /// 0005515 // protein binding // inferred from physical interaction /// 0005525 // GTP binding // inferred from electronic annotation	chr1:228270428-228286824 (+) // 98.52 // q42.13	chr1q42	ADP-ribosylation factor 1 /// microRNA 3620		NM_001024226 /// NM_001024227 /// NM_001024228 /// NM_001658 /// NR_037415	g3360490
200066_PM_at	8.82551	P	8.82551	P	1	IK	0006955 // immune response // traceable author statement /// 0007267 // cell-cell signaling // traceable author statement	0005615 // extracellular space // traceable author statement /// 0005625 // soluble fraction // traceable author statement /// 0005634 // nucleus // inferred from electronic annotation		chr5:140027383-140042064 (+) // 92.23 // q31.3	chr5q31.3	IK cytokine, down-regulator of HLA II		NM_006083	g5901877
200067_PM_x_at	10.5268	P	10.4954	P	1.02203	SNX3	0006810 // transport // inferred from electronic annotation /// 0006897 // endocytosis // traceable author statement /// 0007154 // cell communication // inferred from electronic annotation /// 0015031 // protein transport // inferred from electronic annotation	0005737 // cytoplasm // inferred from direct assay /// 0005768 // endosome // inferred from electronic annotation /// 0005769 // early endosome // inferred from direct assay /// 0005769 // early endosome // inferred from electronic annotation /// 0010008 // endosome membrane // inferred from direct assay	0005515 // protein binding // inferred from physical interaction /// 0008289 // lipid binding // inferred from electronic annotation /// 0019903 // protein phosphatase binding // inferred from physical interaction /// 0032266 // phosphatidylinositol-3-phosphate binding // inferred from direct assay /// 0035091 // phosphatidylinositol binding // inferred from electronic annotation	chr6:108532425-108582464 (-) // 87.64 // q21	chr6q21	sorting nexin 3		NM_003795 /// NM_152827 /// NM_152828	Hs.12102.0_RC
200068_PM_s_at	12.105	P	12.1356	P	0.979021	CANX	0002474 // antigen processing and presentation of peptide antigen via MHC class I // traceable author statement /// 0006457 // protein folding // traceable author statement /// 0006457 // protein folding // inferred from electronic annotation /// 0007568 // aging // inferred from electronic annotation /// 0009306 // protein secretion // traceable author statement /// 0018279 // protein N-linked g…	0005622 // intracellular // non-traceable author statement /// 0005737 // cytoplasm // inferred from electronic annotation /// 0005783 // endoplasmic reticulum // inferred from direct assay /// 0005783 // endoplasmic reticulum // inferred from electronic annotation /// 0005783 // endoplasmic reticulum // non-traceable author statement /// 0005788 // endoplasmic reticulum lumen // traceable author…	0005509 // calcium ion binding // inferred from electronic annotation /// 0005509 // calcium ion binding // traceable author statement /// 0005509 // calcium ion binding // non-traceable author statement /// 0005515 // protein binding // inferred from physical interaction /// 0030246 // carbohydrate binding // inferred from electronic annotation /// 0034185 // apolipoprotein binding // inferred f…	chr5:179126011-179157652 (+) // 92.84 // q35.3	chr5q35	calnexin		NM_001024649 /// NM_001746	g179831
200069_PM_at	8.53401	P	8.25145	P	1.21635	SART3	0006396 // RNA processing // inferred from electronic annotation	0005622 // intracellular // inferred from electronic annotation /// 0005634 // nucleus // inferred from electronic annotation /// 0005737 // cytoplasm // inferred from electronic annotation /// 0016607 // nuclear speck // inferred from electronic annotation	0000166 // nucleotide binding // inferred from electronic annotation /// 0003676 // nucleic acid binding // inferred from electronic annotation /// 0003723 // RNA binding // inferred from electronic annotation /// 0005515 // protein binding // inferred from physical interaction	chr12:108915992-108954940 (-) // 98.25 // q23.3	chr12q24.1	squamous cell carcinoma antigen recognized by T cells 3		NM_014706	Hs.116875.0
200070_PM_at	7.1086	P	7.1086	P	1	CNPPD1	0000079 // regulation of cyclin-dependent protein kinase activity // inferred from electronic annotation	0016020 // membrane // inferred from electronic annotation /// 0016021 // integral to membrane // inferred from electronic annotation	0019901 // protein kinase binding // inferred from electronic annotation	chr2:220036619-220041638 (-) // 98.33 // q35	chr2q35	cyclin Pas1/PHO80 domain containing 1		NM_015680	g12655084
200071_PM_at	10.3117	P	10.3106	P	1.00078	SMNDC1	0000375 // RNA splicing, via transesterification reactions // traceable author statement /// 0006397 // mRNA processing // inferred from electronic annotation /// 0006397 // mRNA processing // traceable author statement /// 0006915 // apoptotic process // inferred from electronic annotation /// 0006917 // induction of apoptosis // traceable author statement /// 0008380 // RNA splicing // traceabl…	0005634 // nucleus // traceable author statement /// 0005634 // nucleus // inferred from electronic annotation /// 0005681 // spliceosomal complex // inferred from electronic annotation /// 0005681 // spliceosomal complex // traceable author statement /// 0005737 // cytoplasm // inferred from electronic annotation /// 0015030 // Cajal body // inferred from electronic annotation /// 0016607 // nuc…	0003723 // RNA binding // inferred from electronic annotation /// 0005515 // protein binding // inferred from physical interaction	chr10:112052507-112064697 (-) // 97.4 // q25.2	chr10q23	survival motor neuron domain containing 1		NM_005871	Hs.79968.0
200072_PM_s_at	10.6418	P	10.547	P	1.06788	HNRNPM	0000380 // alternative nuclear mRNA splicing, via spliceosome // inferred from mutant phenotype /// 0000398 // nuclear mRNA splicing, via spliceosome // inferred by curator /// 0000398 // nuclear mRNA splicing, via spliceosome // inferred from electronic annotation /// 0000398 // nuclear mRNA splicing, via spliceosome // traceable author statement /// 0006397 // mRNA processing // inferred from e…	0005634 // nucleus // inferred from direct assay /// 0005634 // nucleus // inferred from electronic annotation /// 0005654 // nucleoplasm // inferred from direct assay /// 0005654 // nucleoplasm // traceable author statement /// 0005681 // spliceosomal complex // inferred from direct assay /// 0005681 // spliceosomal complex // inferred from electronic annotation /// 0005730 // nucleolus // infer…	0000166 // nucleotide binding // inferred from electronic annotation /// 0003676 // nucleic acid binding // inferred from electronic annotation /// 0003723 // RNA binding // inferred from electronic annotation /// 0003723 // RNA binding // non-traceable author statement /// 0004872 // receptor activity // inferred from electronic annotation /// 0005515 // protein binding // inferred from physical…	chr19:8509650-8553885 (+) // 98.37 // p13.2	chr19p13.3-p13.2	heterogeneous nuclear ribonucleoprotein M		NM_005968 /// NM_031203	g3126877
200073_PM_s_at	10.9391	P	10.9391	P	1	HNRNPD	0000398 // nuclear mRNA splicing, via spliceosome // traceable author statement /// 0006351 // transcription, DNA-dependent // inferred from electronic annotation /// 0006355 // regulation of transcription, DNA-dependent // non-traceable author statement /// 0006355 // regulation of transcription, DNA-dependent // inferred from electronic annotation /// 0006396 // RNA processing // traceable auth…	0005634 // nucleus // inferred from direct assay /// 0005634 // nucleus // non-traceable author statement /// 0005634 // nucleus // inferred from electronic annotation /// 0005634 // nucleus // traceable author statement /// 0005654 // nucleoplasm // traceable author statement /// 0005730 // nucleolus // inferred from direct assay /// 0005737 // cytoplasm // inferred from electronic annotation //…	0000166 // nucleotide binding // inferred from electronic annotation /// 0003676 // nucleic acid binding // inferred from electronic annotation /// 0003677 // DNA binding // inferred from electronic annotation /// 0003723 // RNA binding // inferred from direct assay /// 0003723 // RNA binding // non-traceable author statement /// 0003723 // RNA binding // inferred from electronic annotation /// 0…	chr4:83275123-83294767 (-) // 80.85 // q21.22	chr4q21	heterogeneous nuclear ribonucleoprotein D (AU-rich element RNA binding protein 1, 37kDa)	mRNA_processing_Reactome // GenMAPP	NM_001003810 /// NM_002138 /// NM_031369 /// NM_031370	g181913
200074_PM_s_at	12.1022	P	12.0829	P	1.0135	RPL14	0000184 // nuclear-transcribed mRNA catabolic process, nonsense-mediated decay // traceable author statement /// 0006364 // rRNA processing // inferred from mutant phenotype /// 0006412 // translation // non-traceable author statement /// 0006412 // translation // traceable author statement /// 0006412 // translation // inferred from electronic annotation /// 0006413 // translational initiation /…	0005622 // intracellular // inferred from electronic annotation /// 0005737 // cytoplasm // inferred from direct assay /// 0005829 // cytosol // traceable author statement /// 0005840 // ribosome // inferred from electronic annotation /// 0022625 // cytosolic large ribosomal subunit // inferred from direct assay /// 0022625 // cytosolic large ribosomal subunit // traceable author statement /// 00…	0003723 // RNA binding // traceable author statement /// 0003735 // structural constituent of ribosome // non-traceable author statement /// 0003735 // structural constituent of ribosome // inferred from electronic annotation /// 0003735 // structural constituent of ribosome // traceable author statement /// 0005515 // protein binding // inferred from physical interaction	chr12:63359099-63359795 (+) // 93.58 // q14.2 /// chr3:40499379-40503766 (+) // 93.72 // p22.1	chr3p22-p21.2	ribosomal protein L14	Ribosomal_Proteins // GenMAPP	NM_001034996 /// NM_003973	g608516
200075_PM_s_at	9.15379	P	9.21838	P	0.956216	GUK1	0006163 // purine nucleotide metabolic process // inferred from direct assay /// 0006163 // purine nucleotide metabolic process // inferred from electronic annotation /// 0015949 // nucleobase-containing small molecule interconversion // traceable author statement /// 0016310 // phosphorylation // inferred from electronic annotation /// 0044281 // small molecule metabolic process // traceable aut…	0005829 // cytosol // traceable author statement	0000166 // nucleotide binding // inferred from electronic annotation /// 0004385 // guanylate kinase activity // inferred from direct assay /// 0004385 // guanylate kinase activity // inferred from electronic annotation /// 0005524 // ATP binding // inferred from electronic annotation /// 0016301 // kinase activity // inferred from electronic annotation /// 0016740 // transferase activity // infe…	chr1:228327990-228336644 (+) // 97.48 // q42.13	chr1q32-q41	guanylate kinase 1		NM_000858 /// NM_001159390 /// NM_001159391 /// NM_001242839 /// NM_001242840	g13623296
200076_PM_s_at	8.03713	P	8.09173	P	0.96286	KXD1			0005515 // protein binding // inferred from physical interaction	chr19:18668603-18680184 (+) // 98.68 // p13.11	chr19p13.11	KxDL motif containing 1		NM_001171948 /// NM_001171949 /// NM_024069	g13623702
200077_PM_s_at	12.4018	P	12.4018	P	1	OAZ1	0006521 // regulation of cellular amino acid metabolic process // traceable author statement /// 0006596 // polyamine biosynthetic process // traceable author statement /// 0034641 // cellular nitrogen compound metabolic process // traceable author statement /// 0043086 // negative regulation of catalytic activity // inferred from electronic annotation /// 0044281 // small molecule metabolic proc…	0005829 // cytosol // traceable author statement	0004857 // enzyme inhibitor activity // inferred from electronic annotation /// 0008073 // ornithine decarboxylase inhibitor activity // inferred from electronic annotation /// 0008073 // ornithine decarboxylase inhibitor activity // traceable author statement	chr19:2269537-2273302 (+) // 99.26 // p13.3	chr19p13.3	ornithine decarboxylase antizyme 1	Nucleotide_Metabolism // GenMAPP	NM_004152	g1590807
200078_PM_s_at	10.3678	P	10.5123	P	0.904732	ATP6V0B	0006810 // transport // inferred from electronic annotation /// 0006811 // ion transport // inferred from electronic annotation /// 0006879 // cellular iron ion homeostasis // traceable author statement /// 0008286 // insulin receptor signaling pathway // traceable author statement /// 0015991 // ATP hydrolysis coupled proton transport // inferred from electronic annotation /// 0015992 // proton …	0005768 // endosome // inferred from electronic annotation /// 0005773 // vacuole // inferred from electronic annotation /// 0005774 // vacuolar membrane // inferred from electronic annotation /// 0010008 // endosome membrane // traceable author statement /// 0016020 // membrane // inferred from electronic annotation /// 0016021 // integral to membrane // inferred from electronic annotation /// 0…	0005215 // transporter activity // traceable author statement /// 0015078 // hydrogen ion transmembrane transporter activity // inferred from electronic annotation	chr1:44440647-44443966 (+) // 95.85 // p34.1	chr1p32.3	ATPase, H+ transporting, lysosomal 21kDa, V0 subunit b		NM_001039457 /// NM_004047	g13543437
200079_PM_s_at	10.199	P	10.0072	P	1.14221	KARS	0006412 // translation // inferred from electronic annotation /// 0006418 // tRNA aminoacylation for protein translation // traceable author statement /// 0006418 // tRNA aminoacylation for protein translation // inferred from electronic annotation /// 0006430 // lysyl-tRNA aminoacylation // inferred from direct assay /// 0006430 // lysyl-tRNA aminoacylation // inferred from electronic annotation…	0005576 // extracellular region // inferred from electronic annotation /// 0005625 // soluble fraction // traceable author statement /// 0005634 // nucleus // inferred from electronic annotation /// 0005737 // cytoplasm // inferred from direct assay /// 0005737 // cytoplasm // inferred from electronic annotation /// 0005737 // cytoplasm // traceable author statement /// 0005739 // mitochondrion /…	0000049 // tRNA binding // non-traceable author statement /// 0000166 // nucleotide binding // inferred from electronic annotation /// 0003676 // nucleic acid binding // inferred from electronic annotation /// 0004812 // aminoacyl-tRNA ligase activity // inferred from electronic annotation /// 0004824 // lysine-tRNA ligase activity // inferred from direct assay /// 0004824 // lysine-tRNA ligase a…	chr16:75661792-75681563 (-) // 99.9 // q23.1	chr16q23.1	lysyl-tRNA synthetase		NM_001130089 /// NM_005548	g11095908
200080_PM_s_at	12.115	P	11.8777	P	1.17875	H3F3A /// H3F3AP4 /// H3F3B	0006334 // nucleosome assembly // inferred from electronic annotation /// 0007596 // blood coagulation // traceable author statement	0000786 // nucleosome // inferred from electronic annotation /// 0005576 // extracellular region // traceable author statement /// 0005634 // nucleus // inferred from direct assay /// 0005634 // nucleus // inferred from electronic annotation /// 0005654 // nucleoplasm // traceable author statement /// 0005694 // chromosome // inferred from electronic annotation	0003677 // DNA binding // inferred from electronic annotation	chr1:226250427-226259702 (+) // 86.64 // q42.12	chr17q25.1 /// chr1q42.12 /// chr2q31.1	H3 histone, family 3A /// H3 histone, family 3A, pseudogene 4 /// H3 histone, family 3B (H3.3B)		NM_002107 /// NM_005324 /// NR_002315	Hs.181307.5_RC
200081_PM_s_at	12.3893	P	12.2719	P	1.0848	RPS6	0000028 // ribosomal small subunit assembly // inferred from electronic annotation /// 0000184 // nuclear-transcribed mRNA catabolic process, nonsense-mediated decay // traceable author statement /// 0006364 // rRNA processing // inferred from mutant phenotype /// 0006412 // translation // inferred by curator /// 0006412 // translation // traceable author statement /// 0006412 // translation // i…	0005622 // intracellular // inferred from electronic annotation /// 0005634 // nucleus // inferred from direct assay /// 0005730 // nucleolus // inferred from direct assay /// 0005737 // cytoplasm // inferred from direct assay /// 0005829 // cytosol // traceable author statement /// 0005840 // ribosome // inferred from electronic annotation /// 0015935 // small ribosomal subunit // inferred from …	0003735 // structural constituent of ribosome // inferred from electronic annotation /// 0005515 // protein binding // inferred from physical interaction /// 0019901 // protein kinase binding // inferred from physical interaction	chr9:19200301-19379609 (-) // 81.3 // p22.1	chr9p21	ribosomal protein S6	mRNA_processing_binding_Reactome // GenMAPP /// Ribosomal_Proteins // GenMAPP /// Ribosomal_Proteins // GenMAPP /// Ribosomal_Proteins // GenMAPP	NM_001010	Hs.241507.3
200082_PM_s_at	12.5147	P	12.4405	P	1.05279	RPS7	0000184 // nuclear-transcribed mRNA catabolic process, nonsense-mediated decay // traceable author statement /// 0006364 // rRNA processing // inferred from mutant phenotype /// 0006412 // translation // inferred by curator /// 0006412 // translation // non-traceable author statement /// 0006412 // translation // traceable author statement /// 0006412 // translation // inferred from electronic an…	0005622 // intracellular // inferred from electronic annotation /// 0005634 // nucleus // inferred from direct assay /// 0005730 // nucleolus // inferred from direct assay /// 0005737 // cytoplasm // inferred from electronic annotation /// 0005815 // microtubule organizing center // inferred from electronic annotation /// 0005829 // cytosol // traceable author statement /// 0005840 // ribosome //…	0003723 // RNA binding // non-traceable author statement /// 0003735 // structural constituent of ribosome // inferred from electronic annotation /// 0005515 // protein binding // inferred from physical interaction	chr2:3622908-3628502 (+) // 83.42 // p25.3	chr2p25	ribosomal protein S7	mRNA_processing_binding_Reactome // GenMAPP /// Ribosomal_Proteins // GenMAPP /// Ribosomal_Proteins // GenMAPP /// Ribosomal_Proteins // GenMAPP	NM_001011	Hs.301547.2
200083_PM_at	9.45876	P	9.45876	P	1	USP22	0006351 // transcription, DNA-dependent // inferred from electronic annotation /// 0006355 // regulation of transcription, DNA-dependent // inferred from electronic annotation /// 0006508 // proteolysis // inferred from electronic annotation /// 0006511 // ubiquitin-dependent protein catabolic process // inferred from electronic annotation /// 0007049 // cell cycle // inferred from electronic ann…	0000124 // SAGA complex // inferred from direct assay /// 0005634 // nucleus // inferred from electronic annotation /// 0070461 // SAGA-type complex // inferred from direct assay	0003713 // transcription coactivator activity // inferred from direct assay /// 0004221 // ubiquitin thiolesterase activity // inferred from electronic annotation /// 0004843 // ubiquitin-specific protease activity // inferred from direct assay /// 0004843 // ubiquitin-specific protease activity // inferred from mutant phenotype /// 0004843 // ubiquitin-specific protease activity // inferred from…	chr17:20902905-20946352 (-) // 88.49 // p11.2	chr17p11.2	ubiquitin specific peptidase 22		NM_015276	Hs.12064.0
200084_PM_at	11.1381	P	10.9838	P	1.11292	C11orf58				chr11:16760193-16777566 (+) // 93.82 // p15.1	chr11p15.1	chromosome 11 open reading frame 58		NM_001142705 /// NM_014267	Hs.78050.1_RC
200085_PM_s_at	11.4398	P	11.4497	P	0.993181	TCEB2	0006351 // transcription, DNA-dependent // inferred from electronic annotation /// 0006355 // regulation of transcription, DNA-dependent // inferred from electronic annotation /// 0006366 // transcription from RNA polymerase II promoter // traceable author statement /// 0006368 // transcription elongation from RNA polymerase II promoter // traceable author statement /// 0006414 // translational e…	0005634 // nucleus // inferred from electronic annotation /// 0005654 // nucleoplasm // traceable author statement /// 0005829 // cytosol // traceable author statement /// 0031462 // Cul2-RING ubiquitin ligase complex // inferred from direct assay /// 0031466 // Cul5-RING ubiquitin ligase complex // inferred from direct assay	0003746 // translation elongation factor activity // inferred from electronic annotation /// 0005515 // protein binding // inferred from physical interaction /// 0031625 // ubiquitin protein ligase binding // inferred from direct assay	chr16:2821415-2827281 (-) // 77.82 // p13.3	chr16p12.3	transcription elongation factor B (SIII), polypeptide 2 (18kDa, elongin B)		NM_007108 /// NM_207013	Hs.172772.2_RC
200086_PM_s_at	11.4379	P	11.4312	P	1.00471	COX4I1	0006091 // generation of precursor metabolites and energy // traceable author statement /// 0007584 // response to nutrient // inferred from electronic annotation /// 0022904 // respiratory electron transport chain // traceable author statement /// 0044281 // small molecule metabolic process // traceable author statement	0005634 // nucleus // inferred from direct assay /// 0005739 // mitochondrion // inferred from direct assay /// 0005739 // mitochondrion // inferred from electronic annotation /// 0005743 // mitochondrial inner membrane // traceable author statement /// 0005743 // mitochondrial inner membrane // inferred from electronic annotation /// 0016020 // membrane // inferred from electronic annotation	0004129 // cytochrome-c oxidase activity // inferred from electronic annotation /// 0004129 // cytochrome-c oxidase activity // traceable author statement	chr16:85833330-85840605 (+) // 50.86 // q24.1	chr16q24.1	cytochrome c oxidase subunit IV isoform 1	Electron_Transport_Chain // GenMAPP	NM_001861	Hs.113205.2
200087_PM_s_at	11.5556	P	11.5216	P	1.0238	TMED2	0001893 // maternal placenta development // inferred from electronic annotation /// 0006810 // transport // inferred from electronic annotation /// 0006886 // intracellular protein transport // inferred from direct assay /// 0006888 // ER to Golgi vesicle-mediated transport // traceable author statement /// 0007030 // Golgi organization // inferred from mutant phenotype /// 0015031 // protein tra…	0005783 // endoplasmic reticulum // inferred from direct assay /// 0005783 // endoplasmic reticulum // inferred from electronic annotation /// 0005789 // endoplasmic reticulum membrane // inferred from electronic annotation /// 0005792 // microsome // inferred from sequence or structural similarity /// 0005793 // endoplasmic reticulum-Golgi intermediate compartment // inferred from direct assay /…	0005515 // protein binding // inferred from physical interaction	chr12:124074913-124083128 (+) // 92.36 // q24.31	chr12q24.31	transmembrane emp24 domain trafficking protein 2		NM_006815	Hs.75914.0
200088_PM_x_at	12.9337	P	12.8783	P	1.03918	RPL12	0000184 // nuclear-transcribed mRNA catabolic process, nonsense-mediated decay // traceable author statement /// 0006412 // translation // non-traceable author statement /// 0006412 // translation // traceable author statement /// 0006412 // translation // inferred from electronic annotation /// 0006413 // translational initiation // traceable author statement /// 0006414 // translational elongat…	0005829 // cytosol // traceable author statement /// 0005840 // ribosome // inferred from electronic annotation /// 0022625 // cytosolic large ribosomal subunit // inferred from direct assay /// 0030529 // ribonucleoprotein complex // inferred from electronic annotation	0003723 // RNA binding // inferred from electronic annotation /// 0003735 // structural constituent of ribosome // non-traceable author statement /// 0003735 // structural constituent of ribosome // inferred from electronic annotation	chr2:204045678-204056058 (+) // 76.19 // q33.2	chr9q34	ribosomal protein L12	Ribosomal_Proteins // GenMAPP	NM_000976	Hs.182979.1_RC
200089_PM_s_at	12.294	P	12.2107	P	1.0595	RPL4 /// SNORD16 /// SNORD18A /// SNORD18B /// SNORD18C	0000184 // nuclear-transcribed mRNA catabolic process, nonsense-mediated decay // traceable author statement /// 0006412 // translation // non-traceable author statement /// 0006412 // translation // traceable author statement /// 0006412 // translation // inferred from electronic annotation /// 0006413 // translational initiation // traceable author statement /// 0006414 // translational elongat…	0005634 // nucleus // inferred from direct assay /// 0005730 // nucleolus // inferred from direct assay /// 0005737 // cytoplasm // inferred from direct assay /// 0005829 // cytosol // traceable author statement /// 0005840 // ribosome // inferred from electronic annotation /// 0022625 // cytosolic large ribosomal subunit // inferred from direct assay /// 0022625 // cytosolic large ribosomal subu…	0003723 // RNA binding // traceable author statement /// 0003735 // structural constituent of ribosome // non-traceable author statement /// 0003735 // structural constituent of ribosome // inferred from electronic annotation /// 0003735 // structural constituent of ribosome // traceable author statement	chr15:66791655-66797176 (-) // 90.08 // q22.31	chr15q22	ribosomal protein L4 /// small nucleolar RNA, C/D box 16 /// small nucleolar RNA, C/D box 18A /// small nucleolar RNA, C/D box 18B /// small nucleolar RNA, C/D box 18C	Ribosomal_Proteins // GenMAPP	NM_000968 /// NR_002440 /// NR_002441 /// NR_002442 /// NR_002443	Hs.286.4_RC
200090_PM_at	9.58107	P	9.47033	P	1.07978	FNTA	0006915 // apoptotic process // traceable author statement /// 0006921 // cellular component disassembly involved in apoptotic process // traceable author statement /// 0007179 // transforming growth factor beta receptor signaling pathway // traceable author statement /// 0018342 // protein prenylation // inferred from electronic annotation /// 0018343 // protein farnesylation // inferred from di…	0005737 // cytoplasm // traceable author statement /// 0005829 // cytosol // traceable author statement /// 0005875 // microtubule associated complex // inferred from direct assay	0004659 // prenyltransferase activity // inferred from electronic annotation /// 0004660 // protein farnesyltransferase activity // inferred from direct assay /// 0004660 // protein farnesyltransferase activity // inferred from electronic annotation /// 0004660 // protein farnesyltransferase activity // traceable author statement /// 0004661 // protein geranylgeranyltransferase activity // tracea…	chr8:42919278-42940931 (+) // 92.37 // p11.21	chr8p11	farnesyltransferase, CAAX box, alpha		NM_001018676 /// NM_001018677 /// NM_002027 /// NR_033698	Hs.138381.1_RC
200091_PM_s_at	12.4063	P	12.4063	P	1	RPS25	0000028 // ribosomal small subunit assembly // inferred from electronic annotation /// 0000184 // nuclear-transcribed mRNA catabolic process, nonsense-mediated decay // traceable author statement /// 0006412 // translation // inferred by curator /// 0006412 // translation // non-traceable author statement /// 0006412 // translation // traceable author statement /// 0006413 // translational initia…	0005730 // nucleolus // inferred from direct assay /// 0005737 // cytoplasm // inferred from direct assay /// 0005829 // cytosol // traceable author statement /// 0005840 // ribosome // inferred from direct assay /// 0005840 // ribosome // non-traceable author statement /// 0005840 // ribosome // inferred from electronic annotation /// 0015935 // small ribosomal subunit // inferred from direct as…	0003723 // RNA binding // non-traceable author statement /// 0003735 // structural constituent of ribosome // inferred from electronic annotation	chr11:118886429-118889326 (-) // 80.66 // q23.3	chr11q23.3	ribosomal protein S25	Ribosomal_Proteins // GenMAPP /// Ribosomal_Proteins // GenMAPP	NM_001028	Hs.113029.1_RC
200092_PM_s_at	13.242	P	13.205	P	1.02597	RPL37	0000184 // nuclear-transcribed mRNA catabolic process, nonsense-mediated decay // traceable author statement /// 0006412 // translation // non-traceable author statement /// 0006412 // translation // traceable author statement /// 0006412 // translation // inferred from electronic annotation /// 0006413 // translational initiation // traceable author statement /// 0006414 // translational elongat…	0005622 // intracellular // inferred from electronic annotation /// 0005829 // cytosol // traceable author statement /// 0005840 // ribosome // inferred from electronic annotation /// 0022625 // cytosolic large ribosomal subunit // inferred from direct assay /// 0022625 // cytosolic large ribosomal subunit // traceable author statement /// 0030529 // ribonucleoprotein complex // inferred from ele…	0003723 // RNA binding // traceable author statement /// 0003723 // RNA binding // inferred from electronic annotation /// 0003735 // structural constituent of ribosome // non-traceable author statement /// 0003735 // structural constituent of ribosome // traceable author statement /// 0003735 // structural constituent of ribosome // inferred from electronic annotation /// 0019843 // rRNA binding…	chr5:40832569-40835312 (-) // 90.1 // p13.1	chr5p13	ribosomal protein L37	Ribosomal_Proteins // GenMAPP /// Ribosomal_Proteins // GenMAPP	NM_000997	Hs.179779.1
200093_PM_s_at	11.7102	P	11.6863	P	1.01674	HINT1	0007165 // signal transduction // traceable author statement /// 0008152 // metabolic process // inferred from electronic annotation	0005634 // nucleus // inferred from direct assay /// 0005634 // nucleus // inferred from electronic annotation /// 0005634 // nucleus // traceable author statement /// 0005737 // cytoplasm // inferred from direct assay /// 0005737 // cytoplasm // inferred from electronic annotation /// 0005856 // cytoskeleton // traceable author statement /// 0005886 // plasma membrane // inferred from direct ass…	0003824 // catalytic activity // inferred from electronic annotation /// 0005080 // protein kinase C binding // traceable author statement /// 0016787 // hydrolase activity // inferred from electronic annotation	chr5:130494980-130500993 (-) // 93.63 // q23.3	chr5q31.2	histidine triad nucleotide binding protein 1		NM_005340 /// NR_024610 /// NR_024611	Hs.256697.2_RC
200094_PM_s_at	11.102	P	11.0517	P	1.03547	EEF2	0006184 // GTP catabolic process // inferred from electronic annotation /// 0006412 // translation // traceable author statement /// 0006412 // translation // inferred from electronic annotation /// 0006414 // translational elongation // traceable author statement /// 0006414 // translational elongation // inferred from electronic annotation /// 0010467 // gene expression // traceable author stat…	0005737 // cytoplasm // inferred from electronic annotation /// 0005829 // cytosol // traceable author statement /// 0030529 // ribonucleoprotein complex // inferred from direct assay	0000166 // nucleotide binding // inferred from electronic annotation /// 0003746 // translation elongation factor activity // inferred from electronic annotation /// 0003924 // GTPase activity // inferred from electronic annotation /// 0005525 // GTP binding // inferred from electronic annotation	chr19:3976054-3976742 (-) // 77.72 // p13.3	chr19pter-q12	eukaryotic translation elongation factor 2	Translation_Factors // GenMAPP	NM_001961	Hs.75309.1
200095_PM_x_at	12.9753	P	12.9681	P	1.00501	RPS10	0000184 // nuclear-transcribed mRNA catabolic process, nonsense-mediated decay // traceable author statement /// 0006412 // translation // inferred by curator /// 0006412 // translation // traceable author statement /// 0006413 // translational initiation // traceable author statement /// 0006414 // translational elongation // traceable author statement /// 0006415 // translational termination //…	0005634 // nucleus // inferred from electronic annotation /// 0005730 // nucleolus // inferred from direct assay /// 0005730 // nucleolus // inferred from electronic annotation /// 0005737 // cytoplasm // inferred from electronic annotation /// 0005829 // cytosol // traceable author statement /// 0005840 // ribosome // non-traceable author statement /// 0005840 // ribosome // inferred from electr…	0005515 // protein binding // inferred from physical interaction	chr11:46450152-46450478 (-) // 96.13 // p11.2 /// chr6:34385232-34392545 (-) // 97.02 // p21.31	chr6p21.31	ribosomal protein S10	Ribosomal_Proteins // GenMAPP	NM_001014 /// NM_001203245 /// NM_001204091	Hs.76230.2
200096_PM_s_at	11.0435	P	11.0517	P	0.994332	ATP6V0E1	0006810 // transport // non-traceable author statement /// 0006810 // transport // inferred from electronic annotation /// 0006811 // ion transport // inferred from electronic annotation /// 0006879 // cellular iron ion homeostasis // traceable author statement /// 0007035 // vacuolar acidification // inferred from sequence or structural similarity /// 0008286 // insulin receptor signaling pathwa…	0005624 // membrane fraction // traceable author statement /// 0005773 // vacuole // inferred from sequence or structural similarity /// 0010008 // endosome membrane // traceable author statement /// 0016020 // membrane // inferred from electronic annotation /// 0016021 // integral to membrane // inferred from electronic annotation /// 0033179 // proton-transporting V-type ATPase, V0 domain // in…	0005215 // transporter activity // non-traceable author statement /// 0015078 // hydrogen ion transmembrane transporter activity // inferred from electronic annotation /// 0016787 // hydrolase activity // inferred from electronic annotation /// 0042625 // ATPase activity, coupled to transmembrane movement of ions // inferred from sequence or structural similarity /// 0046961 // proton-transportin…	chr5:172410783-172461897 (+) // 88.08 // q35.1	chr5q35.1	ATPase, H+ transporting, lysosomal 9kDa, V0 subunit e1		NM_003945	Hs.24322.2
200097_PM_s_at	11.2404	P	11.1707	P	1.04949	HNRNPK /// MIR7-1	0000398 // nuclear mRNA splicing, via spliceosome // inferred by curator /// 0000398 // nuclear mRNA splicing, via spliceosome // traceable author statement /// 0006396 // RNA processing // traceable author statement /// 0006397 // mRNA processing // inferred from electronic annotation /// 0007165 // signal transduction // traceable author statement /// 0008380 // RNA splicing // traceable author…	0000790 // nuclear chromatin // inferred from direct assay /// 0005634 // nucleus // inferred from direct assay /// 0005634 // nucleus // inferred from electronic annotation /// 0005634 // nucleus // traceable author statement /// 0005654 // nucleoplasm // traceable author statement /// 0005654 // nucleoplasm // inferred from electronic annotation /// 0005681 // spliceosomal complex // inferred f…	0000978 // RNA polymerase II core promoter proximal region sequence-specific DNA binding // inferred from mutant phenotype /// 0001077 // RNA polymerase II core promoter proximal region sequence-specific DNA binding transcription factor activity involved in positive regulation of transcription // inferred from mutant phenotype /// 0003676 // nucleic acid binding // inferred from electronic annota…	chr9:86583208-86595530 (-) // 97.54 // q21.32	chr9q21.32 /// chr9q21.32-q21.33	heterogeneous nuclear ribonucleoprotein K /// microRNA 7-1		NM_002140 /// NM_031262 /// NM_031263 /// NR_029605	Hs.129548.1_RC
200098_PM_s_at	9.93132	P	9.9268	P	1.00314	ANAPC5	0000075 // cell cycle checkpoint // traceable author statement /// 0000086 // G2/M transition of mitotic cell cycle // traceable author statement /// 0000090 // mitotic anaphase // traceable author statement /// 0000278 // mitotic cell cycle // traceable author statement /// 0006511 // ubiquitin-dependent protein catabolic process // traceable author statement /// 0007049 // cell cycle // inferre…	0005634 // nucleus // inferred from direct assay /// 0005654 // nucleoplasm // traceable author statement /// 0005680 // anaphase-promoting complex // inferred from direct assay /// 0005680 // anaphase-promoting complex // traceable author statement /// 0005829 // cytosol // traceable author statement	0004842 // ubiquitin-protein ligase activity // traceable author statement /// 0019903 // protein phosphatase binding // inferred from physical interaction	chr12:121746049-121785686 (-) // 95.39 // q24.31	chr12q24.31	anaphase promoting complex subunit 5		NM_001137559 /// NM_016237	Hs.7101.1-human_norm
200099_PM_s_at	12.8363	P	12.7917	P	1.03141	RPS3A /// SNORD73A	0000184 // nuclear-transcribed mRNA catabolic process, nonsense-mediated decay // traceable author statement /// 0006412 // translation // inferred by curator /// 0006412 // translation // inferred from mutant phenotype /// 0006412 // translation // non-traceable author statement /// 0006412 // translation // traceable author statement /// 0006412 // translation // inferred from electronic annota…	0005622 // intracellular // inferred from electronic annotation /// 0005634 // nucleus // inferred from sequence or structural similarity /// 0005634 // nucleus // inferred from electronic annotation /// 0005730 // nucleolus // inferred from direct assay /// 0005737 // cytoplasm // inferred from direct assay /// 0005737 // cytoplasm // inferred from electronic annotation /// 0005829 // cytosol //…	0003723 // RNA binding // non-traceable author statement /// 0003735 // structural constituent of ribosome // inferred from electronic annotation /// 0005515 // protein binding // inferred from physical interaction	chr10:86320198-86321019 (+) // 100.0 // q23.1	chr4q31.2-q31.3 /// chr4q31.3	ribosomal protein S3A /// small nucleolar RNA, C/D box 73A	Ribosomal_Proteins // GenMAPP	NM_001006 /// NM_001267699 /// NR_000007	Hs.307132.0
11715100_at	4.03556	P	4.33871	P	0.810481	HIST1H3A /// HIST1H3B /// HIST1H3C /// HIST1H3D /// HIST1H3E /// HIST1H3F /// HIST1H3G /// HIST1H3H /// HIST1H3I /// HIST1H3J	0006334 // nucleosome assembly // inferred from electronic annotation /// 0007596 // blood coagulation // traceable author statement /// 0051320 // S phase // non-traceable author statement /// 0060968 // regulation of gene silencing // inferred from direct assay	0000786 // nucleosome // inferred from electronic annotation /// 0005576 // extracellular region // traceable author statement /// 0005634 // nucleus // inferred from direct assay /// 0005634 // nucleus // inferred from electronic annotation /// 0005654 // nucleoplasm // traceable author statement /// 0005694 // chromosome // inferred from electronic annotation	0003677 // DNA binding // inferred from electronic annotation /// 0005515 // protein binding // inferred from physical interaction	chr6:26271145-26271612 (-) // 100.0 // p22.2	chr6p22.1 /// chr6p22.2	histone cluster 1, H3a /// histone cluster 1, H3b /// histone cluster 1, H3c /// histone cluster 1, H3d /// histone cluster 1, H3e /// histone cluster 1, H3f /// histone cluster 1, H3g /// histone cluster 1, H3h /// histone cluster 1, H3i /// histone cluster 1, H3j		NM_003529 /// NM_003530 /// NM_003531 /// NM_003532 /// NM_003533 /// NM_003534 /// NM_003535 /// NM_003536 /// NM_003537 /// NM_021018	g21264570
11715101_s_at	6.12254	P	5.7733	P	1.27389	HIST1H3A /// HIST1H3B /// HIST1H3C /// HIST1H3D /// HIST1H3E /// HIST1H3F /// HIST1H3G /// HIST1H3H /// HIST1H3I /// HIST1H3J	0006334 // nucleosome assembly // inferred from electronic annotation /// 0007596 // blood coagulation // traceable author statement /// 0051320 // S phase // non-traceable author statement /// 0060968 // regulation of gene silencing // inferred from direct assay	0000786 // nucleosome // inferred from electronic annotation /// 0005576 // extracellular region // traceable author statement /// 0005634 // nucleus // inferred from direct assay /// 0005634 // nucleus // inferred from electronic annotation /// 0005654 // nucleoplasm // traceable author statement /// 0005694 // chromosome // inferred from electronic annotation	0003677 // DNA binding // inferred from electronic annotation /// 0005515 // protein binding // inferred from physical interaction	chr6:26271145-26271612 (-) // 100.0 // p22.2	chr6p22.1 /// chr6p22.2	histone cluster 1, H3a /// histone cluster 1, H3b /// histone cluster 1, H3c /// histone cluster 1, H3d /// histone cluster 1, H3e /// histone cluster 1, H3f /// histone cluster 1, H3g /// histone cluster 1, H3h /// histone cluster 1, H3i /// histone cluster 1, H3j		NM_003529 /// NM_003530 /// NM_003531 /// NM_003532 /// NM_003533 /// NM_003534 /// NM_003535 /// NM_003536 /// NM_003537 /// NM_021018	g21264570
11715102_x_at	4.50899	P	4.59356	P	0.943065	HIST1H3A /// HIST1H3B /// HIST1H3C /// HIST1H3D /// HIST1H3E /// HIST1H3F /// HIST1H3G /// HIST1H3H /// HIST1H3I /// HIST1H3J	0006334 // nucleosome assembly // inferred from electronic annotation /// 0007596 // blood coagulation // traceable author statement /// 0051320 // S phase // non-traceable author statement /// 0060968 // regulation of gene silencing // inferred from direct assay	0000786 // nucleosome // inferred from electronic annotation /// 0005576 // extracellular region // traceable author statement /// 0005634 // nucleus // inferred from direct assay /// 0005634 // nucleus // inferred from electronic annotation /// 0005654 // nucleoplasm // traceable author statement /// 0005694 // chromosome // inferred from electronic annotation	0003677 // DNA binding // inferred from electronic annotation /// 0005515 // protein binding // inferred from physical interaction	chr6:26271145-26271612 (-) // 100.0 // p22.2	chr6p22.1 /// chr6p22.2	histone cluster 1, H3a /// histone cluster 1, H3b /// histone cluster 1, H3c /// histone cluster 1, H3d /// histone cluster 1, H3e /// histone cluster 1, H3f /// histone cluster 1, H3g /// histone cluster 1, H3h /// histone cluster 1, H3i /// histone cluster 1, H3j		NM_003529 /// NM_003530 /// NM_003531 /// NM_003532 /// NM_003533 /// NM_003534 /// NM_003535 /// NM_003536 /// NM_003537 /// NM_021018	g21264570
11715103_x_at	4.05066	P	4.49258	P	0.736154	TNFAIP8L1				chr19:4639529-5145579 (+) // 48.53 // p13.3	chr19p13.3	tumor necrosis factor, alpha-induced protein 8-like 1		NM_001167942 /// NM_152362	g22748780
11715104_s_at	3.40962	P	3.4993	P	0.939732	OTOP2		0016020 // membrane // inferred from electronic annotation /// 0016021 // integral to membrane // inferred from electronic annotation		chr17:72920369-72929640 (+) // 100.0 // q25.1	chr17q25.1	otopetrin 2		NM_178160	g30039713
11715105_at	2.54113	P	2.50813	P	1.02314	C17orf78		0016020 // membrane // inferred from electronic annotation /// 0016021 // integral to membrane // inferred from electronic annotation		chr17:35732984-35749660 (+) // 98.15 // q12	chr17q12	chromosome 17 open reading frame 78		NM_173625	g45580703
11715106_x_at	2.96397	P	2.96397	P	1	CTAGE15P /// CTAGE6P		0016020 // membrane // inferred from electronic annotation /// 0016021 // integral to membrane // inferred from electronic annotation		chr7:143268889-143271244 (+) // 100.0 // q35 /// chr7:143880575-143882930 (+) // 98.34 // q35 /// chr6:132029823-132032178 (-) // 98.13 // q23.2 /// chr7:143452417-143454772 (-) // 99.75 // q35 /// chr7:143964009-143966364 (-) // 98.56 // q35	chr7q35	CTAGE family, member 15, pseudogene /// CTAGE family, member 6, pseudogene		NM_001008747 /// NM_178561	g56847633
11715107_s_at	3.91951	P	3.91951	P	1	F8A1 /// F8A2 /// F8A3		0005634 // nucleus // inferred from direct assay		chrX:154611763-154612879 (+) // 93.1 // q28 /// chrX:154114649-154115765 (+) // 93.1 // q28 /// chrX:154687145-154688261 (-) // 93.1 // q28	chrXq28	coagulation factor VIII-associated 1 /// coagulation factor VIII-associated 2 /// coagulation factor VIII-associated 3	Blood_Clotting_Cascade // GenMAPP	NM_001007523 /// NM_001007524 /// NM_012151	g56090587
11715108_x_at	2.76542	P	2.76542	P	1	LOC285501				chr4:178649906-178911669 (+) // 49.63 // q34.3	chr4q34.3	uncharacterized LOC285501		NM_001085490 /// NR_028342	g148236060
11715109_at	2.73161	P	2.65684	P	1.05319	SAMD7				chr3:169629481-169656946 (+) // 83.11 // q26.2	chr3q26.2	sterile alpha motif domain containing 7		NM_182610	g141802512
11715110_at	4.19932	P	4.19932	P	1	ARRDC5	0007165 // signal transduction // inferred from electronic annotation			chr19:4890448-4902879 (-) // 80.46 // p13.3	chr19p13.3	arrestin domain containing 5		NM_001080523	g122937477
11715111_s_at	6.74525	P	6.71891	P	1.01842	CGB /// CGB1 /// CGB2 /// CGB5 /// CGB7 /// CGB8	0006915 // apoptotic process // traceable author statement /// 0007165 // signal transduction // traceable author statement /// 0007267 // cell-cell signaling // traceable author statement /// 0007292 // female gamete generation // traceable author statement /// 0016486 // peptide hormone processing // traceable author statement /// 0034641 // cellular nitrogen compound metabolic process // trace…	0005576 // extracellular region // inferred from electronic annotation /// 0005576 // extracellular region // traceable author statement /// 0005625 // soluble fraction // traceable author statement	0005179 // hormone activity // inferred from electronic annotation /// 0005179 // hormone activity // traceable author statement	chr19:49547094-49548567 (+) // 97.35 // q13.33 /// chr19:49550895-49552368 (-) // 98.01 // q13.33 /// chr19:49526126-49527600 (-) // 97.12 // q13.33 /// chr19:49538826-49559004 (-) // 95.35 // q13.33	chr19q13.32	chorionic gonadotropin, beta polypeptide /// chorionic gonadotropin, beta polypeptide 1 /// chorionic gonadotropin, beta polypeptide 2 /// chorionic gonadotropin, beta polypeptide 5 /// chorionic gonadotropin, beta polypeptide 7 /// chorionic gonadotropin, beta polypeptide 8	Cell_cycle_KEGG // GenMAPP /// G1_to_S_cell_cycle_Reactome // GenMAPP	NM_000737 /// NM_033043 /// NM_033142 /// NM_033183 /// NM_033377 /// NM_033378	g146229337
11715112_at	2.48413	P	2.48413	P	1	C1orf173				chr1:75033795-75139422 (-) // 93.68 // p31.1	chr1p31.1	chromosome 1 open reading frame 173		NM_001002912	g83921608
11715113_x_at	6.39815	P	6.13482	P	1.20025	FAM86C1				chr11:71498556-71512280 (+) // 95.31 // q13.4	chr11q13.4	family with sequence similarity 86, member C1		NM_001099653 /// NM_018172 /// NM_152563	g153251793
11715114_x_at	6.51022	P	6.36975	P	1.10227	FAM86C1				chr11:71498556-71512280 (+) // 95.49 // q13.4	chr11q13.4	family with sequence similarity 86, member C1		NM_001099653 /// NM_018172 /// NM_152563	g153251810
11715115_s_at	2.30506	P	2.25598	P	1.0346	HIST1H2BI	0006334 // nucleosome assembly // inferred from electronic annotation /// 0006334 // nucleosome assembly // non-traceable author statement /// 0042742 // defense response to bacterium // inferred from electronic annotation	0000786 // nucleosome // inferred from electronic annotation /// 0000786 // nucleosome // non-traceable author statement /// 0005634 // nucleus // inferred from electronic annotation /// 0005694 // chromosome // inferred from electronic annotation	0003677 // DNA binding // inferred from electronic annotation /// 0003677 // DNA binding // non-traceable author statement	chr6:26273203-26273640 (+) // 100.0 // p22.2	chr6p22.1	histone cluster 1, H2bi		NM_003525	g21166387
11715116_s_at	3.57071	P	3.55843	P	1.00855	HIST1H4A /// HIST1H4B /// HIST1H4C /// HIST1H4D /// HIST1H4E /// HIST1H4F /// HIST1H4H /// HIST1H4I /// HIST1H4J /// HIST1H4K /// HIST1H4L /// HIST2H4A /// HIST2H4B /// HIST4H4	0000723 // telomere maintenance // traceable author statement /// 0006325 // chromatin organization // non-traceable author statement /// 0006334 // nucleosome assembly // traceable author statement /// 0006334 // nucleosome assembly // inferred from electronic annotation /// 0034080 // CenH3-containing nucleosome assembly at centromere // traceable author statement /// 0045653 // negative regula…	0000786 // nucleosome // traceable author statement /// 0000786 // nucleosome // inferred from electronic annotation /// 0005576 // extracellular region // traceable author statement /// 0005634 // nucleus // inferred from direct assay /// 0005634 // nucleus // inferred from electronic annotation /// 0005654 // nucleoplasm // traceable author statement /// 0005694 // chromosome // inferred from e…	0003677 // DNA binding // traceable author statement /// 0003677 // DNA binding // inferred from electronic annotation /// 0005515 // protein binding // inferred from physical interaction	chr6:26204872-26205249 (+) // 100.0 // p22.2	chr12p12.3 /// chr1q21 /// chr1q21.2 /// chr6p21.33 /// chr6p22.1	histone cluster 1, H4a /// histone cluster 1, H4b /// histone cluster 1, H4c /// histone cluster 1, H4d /// histone cluster 1, H4e /// histone cluster 1, H4f /// histone cluster 1, H4h /// histone cluster 1, H4i /// histone cluster 1, H4j /// histone cluster 1, H4k /// histone cluster 1, H4l /// histone cluster 2, H4a /// histone cluster 2, H4b /// histone cluster 4, H4		NM_001034077 /// NM_003495 /// NM_003538 /// NM_003539 /// NM_003540 /// NM_003541 /// NM_003542 /// NM_003543 /// NM_003544 /// NM_003545 /// NM_003546 /// NM_003548 /// NM_021968 /// NM_175054	g21264600
11715117_x_at	2.81622	P	2.76542	P	1.03584	HIST1H2AJ	0006334 // nucleosome assembly // inferred from electronic annotation /// 0006334 // nucleosome assembly // non-traceable author statement	0000786 // nucleosome // inferred from electronic annotation /// 0000786 // nucleosome // non-traceable author statement /// 0005634 // nucleus // inferred from electronic annotation /// 0005694 // chromosome // inferred from electronic annotation	0003677 // DNA binding // inferred from electronic annotation /// 0003677 // DNA binding // non-traceable author statement	chr6:27782079-27782518 (-) // 100.0 // p22.1	chr6p22.1	histone cluster 1, H2aj		NM_021066	g15718715
11715118_s_at	2.6804	P	2.6804	P	1	HIST1H2BC /// HIST1H2BE /// HIST1H2BF /// HIST1H2BG /// HIST1H2BI	0006334 // nucleosome assembly // non-traceable author statement /// 0006334 // nucleosome assembly // inferred from electronic annotation /// 0042742 // defense response to bacterium // inferred from electronic annotation	0000786 // nucleosome // non-traceable author statement /// 0000786 // nucleosome // inferred from electronic annotation /// 0005634 // nucleus // inferred from electronic annotation /// 0005694 // chromosome // inferred from electronic annotation	0003677 // DNA binding // non-traceable author statement /// 0003677 // DNA binding // inferred from electronic annotation	chr6:26199786-26200216 (+) // 100.0 // p22.2	chr6p21.3 /// chr6p22.1	histone cluster 1, H2bc /// histone cluster 1, H2be /// histone cluster 1, H2bf /// histone cluster 1, H2bg /// histone cluster 1, H2bi		NM_003518 /// NM_003522 /// NM_003523 /// NM_003525 /// NM_003526	g21396482
11715119_s_at	2.48413	P	2.48413	P	1	C2CD4B		0005634 // nucleus // inferred from electronic annotation		chr15:62455736-62457482 (-) // 90.1 // q22.2	chr15q22.2	C2 calcium-dependent domain containing 4B		NM_001007595	g157278360
11715120_s_at	3.14181	P	3.16221	P	0.985965	HIST1H2BC /// HIST1H2BE /// HIST1H2BF /// HIST1H2BG /// HIST1H2BI	0006334 // nucleosome assembly // non-traceable author statement /// 0006334 // nucleosome assembly // inferred from electronic annotation /// 0042742 // defense response to bacterium // inferred from electronic annotation	0000786 // nucleosome // non-traceable author statement /// 0000786 // nucleosome // inferred from electronic annotation /// 0005634 // nucleus // inferred from electronic annotation /// 0005694 // chromosome // inferred from electronic annotation	0003677 // DNA binding // non-traceable author statement /// 0003677 // DNA binding // inferred from electronic annotation	chr6:26184023-26184458 (+) // 100.0 // p22.2	chr6p21.3 /// chr6p22.1	histone cluster 1, H2bc /// histone cluster 1, H2be /// histone cluster 1, H2bf /// histone cluster 1, H2bg /// histone cluster 1, H2bi		NM_003518 /// NM_003522 /// NM_003523 /// NM_003525 /// NM_003526	g21396483
11715121_s_at	3.23144	P	3.36241	P	0.913219	HIST1H3A /// HIST1H3B /// HIST1H3C /// HIST1H3D /// HIST1H3E /// HIST1H3F /// HIST1H3G /// HIST1H3H /// HIST1H3I /// HIST1H3J	0006334 // nucleosome assembly // inferred from electronic annotation /// 0007596 // blood coagulation // traceable author statement /// 0051320 // S phase // non-traceable author statement /// 0060968 // regulation of gene silencing // inferred from direct assay	0000786 // nucleosome // inferred from electronic annotation /// 0005576 // extracellular region // traceable author statement /// 0005634 // nucleus // inferred from direct assay /// 0005634 // nucleus // inferred from electronic annotation /// 0005654 // nucleoplasm // traceable author statement /// 0005694 // chromosome // inferred from electronic annotation	0003677 // DNA binding // inferred from electronic annotation /// 0005515 // protein binding // inferred from physical interaction	chr6:26020717-26021186 (+) // 100.0 // p22.2	chr6p22.1 /// chr6p22.2	histone cluster 1, H3a /// histone cluster 1, H3b /// histone cluster 1, H3c /// histone cluster 1, H3d /// histone cluster 1, H3e /// histone cluster 1, H3f /// histone cluster 1, H3g /// histone cluster 1, H3h /// histone cluster 1, H3i /// histone cluster 1, H3j		NM_003529 /// NM_003530 /// NM_003531 /// NM_003532 /// NM_003533 /// NM_003534 /// NM_003535 /// NM_003536 /// NM_003537 /// NM_021018	g19743828
11715122_at	3.6452	P	3.86927	P	0.856145	RAB3D	0006184 // GTP catabolic process // traceable author statement /// 0006810 // transport // inferred from electronic annotation /// 0006887 // exocytosis // inferred from electronic annotation /// 0007264 // small GTPase mediated signal transduction // inferred from electronic annotation /// 0015031 // protein transport // inferred from electronic annotation /// 0017157 // regulation of exocytosis…	0005739 // mitochondrion // inferred from electronic annotation /// 0005886 // plasma membrane // inferred from electronic annotation /// 0016020 // membrane // inferred from electronic annotation /// 0030133 // transport vesicle // inferred from electronic annotation /// 0042588 // zymogen granule // inferred from electronic annotation	0000166 // nucleotide binding // inferred from electronic annotation /// 0003924 // GTPase activity // traceable author statement /// 0005525 // GTP binding // inferred from electronic annotation /// 0051020 // GTPase binding // inferred from electronic annotation	chr19:11435093-11450321 (-) // 98.63 // p13.2	chr19p13.2	RAB3D, member RAS oncogene family		NM_004283	g18677727
11715123_s_at	2.15751	P	2.15751	P	1	PDZD9				chr16:21995485-22012428 (-) // 90.2 // p12.2	chr16p12.2	PDZ domain containing 9		NM_173806 /// NR_033694	g31341127
11715124_s_at	6.54443	P	6.54443	P	1	CACNG8	0006810 // transport // inferred from electronic annotation /// 0006811 // ion transport // inferred from electronic annotation /// 0006816 // calcium ion transport // non-traceable author statement /// 0006816 // calcium ion transport // inferred from electronic annotation /// 0007268 // synaptic transmission // traceable author statement /// 0034765 // regulation of ion transmembrane transport …	0005886 // plasma membrane // traceable author statement /// 0005886 // plasma membrane // inferred from electronic annotation /// 0005891 // voltage-gated calcium channel complex // non-traceable author statement /// 0014069 // postsynaptic density // inferred from sequence or structural similarity /// 0014069 // postsynaptic density // inferred from electronic annotation /// 0016020 // membrane…	0005216 // ion channel activity // inferred from electronic annotation /// 0005244 // voltage-gated ion channel activity // inferred from electronic annotation /// 0005245 // voltage-gated calcium channel activity // non-traceable author statement /// 0005262 // calcium channel activity // inferred from electronic annotation	chr19:54466293-54486139 (+) // 82.36 // q13.42	chr19q13.4	calcium channel, voltage-dependent, gamma subunit 8		NM_031895	g24586685
11715125_at	7.1866	P	7.1866	P	1	MORC2		0005634 // nucleus // inferred from electronic annotation /// 0005737 // cytoplasm // inferred from electronic annotation /// 0005829 // cytosol // inferred from electronic annotation	0005524 // ATP binding // inferred from electronic annotation /// 0008270 // zinc ion binding // inferred from electronic annotation /// 0046872 // metal ion binding // inferred from electronic annotation	chr22:31322599-31364187 (-) // 98.25 // q12.2	chr22q12.2	MORC family CW-type zinc finger 2		NM_014941	g7662339
11715126_s_at	4.71627	P	4.75029	P	0.976691	HIST1H2BN	0006334 // nucleosome assembly // non-traceable author statement /// 0006334 // nucleosome assembly // inferred from electronic annotation	0000786 // nucleosome // non-traceable author statement /// 0000786 // nucleosome // inferred from electronic annotation /// 0005634 // nucleus // inferred from electronic annotation /// 0005694 // chromosome // inferred from electronic annotation	0003677 // DNA binding // non-traceable author statement /// 0003677 // DNA binding // inferred from electronic annotation	chr6:27806439-27806888 (+) // 100.0 // p22.1	chr6p22.1	histone cluster 1, H2bn	Circadian_Exercise // GenMAPP	NM_003520	g15718720
11715127_s_at	2.5333	P	2.5333	P	1	GPR32	0007165 // signal transduction // inferred from electronic annotation /// 0007186 // G-protein coupled receptor signaling pathway // traceable author statement /// 0007186 // G-protein coupled receptor signaling pathway // inferred from electronic annotation	0005886 // plasma membrane // inferred from electronic annotation /// 0005887 // integral to plasma membrane // traceable author statement /// 0016020 // membrane // inferred from electronic annotation /// 0016021 // integral to membrane // inferred from electronic annotation	0004871 // signal transducer activity // inferred from electronic annotation /// 0004872 // receptor activity // inferred from electronic annotation /// 0004930 // G-protein coupled receptor activity // traceable author statement /// 0004930 // G-protein coupled receptor activity // inferred from electronic annotation /// 0004982 // N-formyl peptide receptor activity // inferred from electronic a…	chr19:51273857-51274928 (+) // 100.0 // q13.33	chr19q13.33	G protein-coupled receptor 32		NM_001506	g4504092
11715128_s_at	4.24862	P	4.15059	P	1.07031	PCDHGB5	0007155 // cell adhesion // inferred from electronic annotation /// 0007156 // homophilic cell adhesion // inferred from electronic annotation	0005886 // plasma membrane // inferred from electronic annotation /// 0016020 // membrane // inferred from electronic annotation /// 0016021 // integral to membrane // inferred from electronic annotation	0005509 // calcium ion binding // inferred from electronic annotation	chr5:140777694-140780151 (+) // 100.0 // q31.3	chr5q31	protocadherin gamma subfamily B, 5		NM_018925 /// NM_032099	g14270504
11715129_s_at	6.39244	P	6.24939	P	1.10424	ZNF600	0006351 // transcription, DNA-dependent // inferred from electronic annotation /// 0006355 // regulation of transcription, DNA-dependent // inferred from electronic annotation	0005622 // intracellular // inferred from electronic annotation /// 0005634 // nucleus // inferred from electronic annotation	0003676 // nucleic acid binding // inferred from electronic annotation /// 0003677 // DNA binding // inferred from electronic annotation /// 0008270 // zinc ion binding // inferred from electronic annotation /// 0046872 // metal ion binding // inferred from electronic annotation	chr19:53268746-53290034 (-) // 99.96 // q13.41	chr19q13.41	zinc finger protein 600		NM_198457	g156766085
11715130_s_at	4.30309	P	4.30309	P	1	KRTAP6-2		0005882 // intermediate filament // inferred from electronic annotation		chr21:31971004-31971193 (-) // 100.0 // q22.11	chr21q22.1	keratin associated protein 6-2		NM_181604	g31791039
11715131_s_at	2.56644	P	2.91016	P	0.788007	KRTAP20-1		0005882 // intermediate filament // inferred from electronic annotation		chr21:31988773-31988944 (+) // 100.0 // q22.11	chr21q22.1	keratin associated protein 20-1		NM_181615	g31791019
11715132_x_at	5.40396	P	5.50272	P	0.933835	HIST1H2BH	0006334 // nucleosome assembly // non-traceable author statement /// 0006334 // nucleosome assembly // inferred from electronic annotation	0000786 // nucleosome // non-traceable author statement /// 0000786 // nucleosome // inferred from electronic annotation /// 0005634 // nucleus // inferred from electronic annotation /// 0005694 // chromosome // inferred from electronic annotation	0003677 // DNA binding // non-traceable author statement /// 0003677 // DNA binding // inferred from electronic annotation	chr6:26251878-26252303 (+) // 100.0 // p22.2	chr6p21.3	histone cluster 1, H2bh		NM_003524	g21166386
11715133_s_at	1.95158	P	1.95158	P	1	PCDHGA1	0007155 // cell adhesion // inferred from electronic annotation /// 0007156 // homophilic cell adhesion // inferred from electronic annotation	0005886 // plasma membrane // inferred from electronic annotation /// 0016020 // membrane // inferred from electronic annotation /// 0016021 // integral to membrane // inferred from electronic annotation	0005509 // calcium ion binding // inferred from electronic annotation	chr5:140710251-140712723 (+) // 100.0 // q31.3	chr5q31	protocadherin gamma subfamily A, 1		NM_018912 /// NM_031993	g14196458
11715134_s_at	2.30506	P	2.30506	P	1	GLIPR1L2		0016020 // membrane // inferred from electronic annotation /// 0016021 // integral to membrane // inferred from electronic annotation		chr12:75784888-75817820 (+) // 72.03 // q21.2	chr12q21.2	GLI pathogenesis-related 1 like 2		NM_001270396 /// NM_152436 /// NR_072995	g22748922
11715135_s_at	3.6452	P	3.6452	P	1	SNAPC5	0006351 // transcription, DNA-dependent // inferred from electronic annotation /// 0006355 // regulation of transcription, DNA-dependent // traceable author statement /// 0006355 // regulation of transcription, DNA-dependent // inferred from electronic annotation /// 0006366 // transcription from RNA polymerase II promoter // traceable author statement /// 0006383 // transcription from RNA polyme…	0005634 // nucleus // traceable author statement /// 0005634 // nucleus // inferred from electronic annotation /// 0005654 // nucleoplasm // traceable author statement	0003700 // sequence-specific DNA binding transcription factor activity // traceable author statement	chr15:66782665-66790146 (-) // 86.11 // q22.31	chr15q22.31	small nuclear RNA activating complex, polypeptide 5, 19kDa		NM_006049	g93004095
11715136_at	2.81734	P	2.84178	P	0.983198	OR8U9	0007165 // signal transduction // inferred from electronic annotation /// 0007186 // G-protein coupled receptor signaling pathway // inferred from electronic annotation /// 0007608 // sensory perception of smell // inferred from electronic annotation /// 0050896 // response to stimulus // inferred from electronic annotation /// 0050911 // detection of chemical stimulus involved in sensory percept…	0005886 // plasma membrane // inferred from electronic annotation /// 0016020 // membrane // inferred from electronic annotation /// 0016021 // integral to membrane // inferred from electronic annotation	0004871 // signal transducer activity // inferred from electronic annotation /// 0004872 // receptor activity // inferred from electronic annotation /// 0004930 // G-protein coupled receptor activity // inferred from electronic annotation /// 0004984 // olfactory receptor activity // inferred from electronic annotation	chr11:56143099-56144029 (+) // 93.98 // q12.1	chr11q1	olfactory receptor, family 8, subfamily U, member 9		NM_001013357	g61656211
11715137_s_at	6.1431	P	6.11535	P	1.01942	SSX7	0006351 // transcription, DNA-dependent // inferred from electronic annotation /// 0006355 // regulation of transcription, DNA-dependent // inferred from electronic annotation	0005622 // intracellular // inferred from electronic annotation /// 0005634 // nucleus // inferred from electronic annotation	0003676 // nucleic acid binding // inferred from electronic annotation	chrX:48154884-48165614 (-) // 96.65 // p11.23	chrXp11.23	synovial sarcoma, X breakpoint 7		NM_173358	g148806885
11715138_s_at	6.91577	P	6.91577	P	1	CGB /// CGB1 /// CGB2 /// CGB5 /// CGB7 /// CGB8	0006915 // apoptotic process // traceable author statement /// 0007165 // signal transduction // traceable author statement /// 0007267 // cell-cell signaling // traceable author statement /// 0007292 // female gamete generation // traceable author statement /// 0016486 // peptide hormone processing // traceable author statement /// 0034641 // cellular nitrogen compound metabolic process // trace…	0005576 // extracellular region // inferred from electronic annotation /// 0005576 // extracellular region // traceable author statement /// 0005625 // soluble fraction // traceable author statement	0005179 // hormone activity // inferred from electronic annotation /// 0005179 // hormone activity // traceable author statement	chr19:49547101-49548568 (+) // 96.93 // q13.33 /// chr19:49557530-49558997 (-) // 100.0 // q13.33 /// chr19:49550894-49552361 (-) // 97.05 // q13.33 /// chr19:49526125-49527593 (-) // 96.82 // q13.33	chr19q13.32	chorionic gonadotropin, beta polypeptide /// chorionic gonadotropin, beta polypeptide 1 /// chorionic gonadotropin, beta polypeptide 2 /// chorionic gonadotropin, beta polypeptide 5 /// chorionic gonadotropin, beta polypeptide 7 /// chorionic gonadotropin, beta polypeptide 8	Cell_cycle_KEGG // GenMAPP /// G1_to_S_cell_cycle_Reactome // GenMAPP	NM_000737 /// NM_033043 /// NM_033142 /// NM_033183 /// NM_033377 /// NM_033378	g15451749
11715139_x_at	2.10959	P	2.10959	P	1	IFNA10	0006952 // defense response // inferred from electronic annotation /// 0007596 // blood coagulation // traceable author statement /// 0009615 // response to virus // inferred from electronic annotation /// 0019221 // cytokine-mediated signaling pathway // traceable author statement /// 0045087 // innate immune response // traceable author statement /// 0060337 // type I interferon-mediated signal…	0005576 // extracellular region // non-traceable author statement /// 0005576 // extracellular region // traceable author statement /// 0005576 // extracellular region // inferred from electronic annotation /// 0005615 // extracellular space // inferred from electronic annotation	0005125 // cytokine activity // inferred from electronic annotation /// 0005126 // cytokine receptor binding // inferred from electronic annotation	chr9:21206179-21207142 (-) // 96.26 // p21.3 /// chr9:21227241-21228218 (-) // 91.59 // p21.3	chr9p22	interferon, alpha 10		NM_002171	g4504588
11715140_s_at	3.6452	P	3.6452	P	1	PCDHA13	0007155 // cell adhesion // inferred from electronic annotation /// 0007156 // homophilic cell adhesion // inferred from electronic annotation	0005886 // plasma membrane // inferred from electronic annotation /// 0016020 // membrane // inferred from electronic annotation /// 0016021 // integral to membrane // inferred from electronic annotation	0005509 // calcium ion binding // inferred from electronic annotation	chr5:140261853-140264280 (+) // 100.0 // q31.3	chr5q31	protocadherin alpha 13		NM_018904 /// NM_031865	g14165396
11715141_s_at	2.76542	P	2.76542	P	1	PCDHGB3	0007155 // cell adhesion // inferred from electronic annotation /// 0007156 // homophilic cell adhesion // inferred from electronic annotation	0005886 // plasma membrane // inferred from electronic annotation /// 0016020 // membrane // inferred from electronic annotation /// 0016021 // integral to membrane // inferred from electronic annotation	0005509 // calcium ion binding // inferred from electronic annotation	chr5:140749961-140752406 (+) // 100.0 // q31.3	chr5q31	protocadherin gamma subfamily B, 3		NM_018924 /// NM_032097	g14270495
11715142_s_at	2.76542	P	2.6474	P	1.08524	GSC2	0006355 // regulation of transcription, DNA-dependent // inferred from electronic annotation /// 0006357 // regulation of transcription from RNA polymerase II promoter // inferred from direct assay /// 0006357 // regulation of transcription from RNA polymerase II promoter // traceable author statement /// 0009653 // anatomical structure morphogenesis // traceable author statement	0005634 // nucleus // inferred from electronic annotation	0003677 // DNA binding // traceable author statement /// 0003677 // DNA binding // inferred from electronic annotation /// 0003700 // sequence-specific DNA binding transcription factor activity // inferred from direct assay /// 0003700 // sequence-specific DNA binding transcription factor activity // inferred from electronic annotation /// 0003700 // sequence-specific DNA binding transcription fa…	chr22:19136503-19137796 (-) // 83.5 // q11.21	chr22q11.21	goosecoid homeobox 2		NM_005315	g4885362
11715143_s_at	2.93335	P	3.01196	P	0.946972	OR9Q2	0007165 // signal transduction // inferred from electronic annotation /// 0007186 // G-protein coupled receptor signaling pathway // inferred from electronic annotation /// 0007608 // sensory perception of smell // inferred from electronic annotation /// 0050896 // response to stimulus // inferred from electronic annotation /// 0050911 // detection of chemical stimulus involved in sensory percept…	0005886 // plasma membrane // traceable author statement /// 0005886 // plasma membrane // inferred from electronic annotation /// 0016020 // membrane // inferred from electronic annotation /// 0016021 // integral to membrane // inferred from electronic annotation	0004871 // signal transducer activity // inferred from electronic annotation /// 0004872 // receptor activity // inferred from electronic annotation /// 0004930 // G-protein coupled receptor activity // inferred from electronic annotation /// 0004984 // olfactory receptor activity // inferred from electronic annotation	chr11:57957962-57958907 (+) // 100.0 // q12.1	chr11q12.1	olfactory receptor, family 9, subfamily Q, member 2		NM_001005283	g52627140
11715144_s_at	3.78709	P	3.78709	P	1	KRTAP19-7		0005882 // intermediate filament // inferred from electronic annotation		chr21:31933416-31933608 (-) // 100.0 // q22.11	chr21q22.1	keratin associated protein 19-7		NM_181614	g31791017
11715145_s_at	3.39781	P	3.39781	P	1	KRTAP20-2		0005882 // intermediate filament // inferred from electronic annotation		chr21:32007582-32007780 (+) // 100.0 // q22.11	chr21q22.1	keratin associated protein 20-2		NM_181616	g31791013
11715146_x_at	2.81734	P	2.81734	P	1	SSX7	0006351 // transcription, DNA-dependent // inferred from electronic annotation /// 0006355 // regulation of transcription, DNA-dependent // inferred from electronic annotation	0005622 // intracellular // inferred from electronic annotation /// 0005634 // nucleus // inferred from electronic annotation	0003676 // nucleic acid binding // inferred from electronic annotation	chrX:52673110-52683950 (-) // 96.04 // p11.22	chrXp11.23	synovial sarcoma, X breakpoint 7		NM_173358	g28559019
11715147_at	2.62986	P	2.54113	P	1.06343	C3orf15 /// LOC100652862		0005737 // cytoplasm // inferred from electronic annotation /// 0005739 // mitochondrion // inferred from electronic annotation	0005515 // protein binding // inferred from physical interaction	chr3:119421868-119485947 (+) // 72.4 // q13.33	chr3q12-q13.3	chromosome 3 open reading frame 15 /// uncharacterized LOC100652862		NM_033364 /// XR_132494	g145309296
11715148_s_at	2.22101	P	2.25473	P	0.976901	HIST2H2AB	0006334 // nucleosome assembly // inferred from electronic annotation	0000786 // nucleosome // inferred from electronic annotation /// 0005634 // nucleus // inferred from electronic annotation /// 0005694 // chromosome // inferred from electronic annotation	0003677 // DNA binding // inferred from electronic annotation	chr1:149859018-149859466 (-) // 100.0 // q21.2	chr1q21	histone cluster 2, H2ab		NM_175065	g29171728
11715149_x_at	2.48413	P	2.48413	P	1	HIST2H2AB	0006334 // nucleosome assembly // inferred from electronic annotation	0000786 // nucleosome // inferred from electronic annotation /// 0005634 // nucleus // inferred from electronic annotation /// 0005694 // chromosome // inferred from electronic annotation	0003677 // DNA binding // inferred from electronic annotation	chr1:149859018-149859466 (-) // 100.0 // q21.2	chr1q21	histone cluster 2, H2ab		NM_175065	g29171728
11715150_s_at	5.01457	P	4.80878	P	1.15332	PCDHA4	0007155 // cell adhesion // traceable author statement /// 0007155 // cell adhesion // inferred from electronic annotation /// 0007156 // homophilic cell adhesion // inferred from electronic annotation /// 0007399 // nervous system development // traceable author statement	0005886 // plasma membrane // inferred from electronic annotation /// 0005887 // integral to plasma membrane // traceable author statement /// 0016020 // membrane // inferred from electronic annotation /// 0016021 // integral to membrane // inferred from electronic annotation	0005509 // calcium ion binding // inferred from electronic annotation	chr5:140186671-140189169 (+) // 100.0 // q31.3	chr5q31	protocadherin alpha 4		NM_018907 /// NM_031500	g14165412
11715151_x_at	3.14181	P	3.14181	P	1	PRB3		0005576 // extracellular region // non-traceable author statement /// 0005576 // extracellular region // inferred from electronic annotation	0051636 // Gram-negative bacterial cell surface binding // non-traceable author statement	chr12:11418856-11422641 (-) // 99.73 // p13.2	chr12p13.2	proline-rich protein BstNI subfamily 3		NM_006249	g117306166
11715152_at	2.30506	P	2.30506	P	1	PCDHGB1	0007155 // cell adhesion // inferred from electronic annotation /// 0007156 // homophilic cell adhesion // inferred from electronic annotation	0005886 // plasma membrane // inferred from electronic annotation /// 0016020 // membrane // inferred from electronic annotation /// 0016021 // integral to membrane // inferred from electronic annotation	0005509 // calcium ion binding // inferred from electronic annotation	chr5:140729827-140732260 (+) // 100.0 // q31.3	chr5q31	protocadherin gamma subfamily B, 1		NM_018922 /// NM_032095	g14270489
11715153_s_at	2.78926	P	2.76542	P	1.01666	PCDHGB1	0007155 // cell adhesion // inferred from electronic annotation /// 0007156 // homophilic cell adhesion // inferred from electronic annotation	0005886 // plasma membrane // inferred from electronic annotation /// 0016020 // membrane // inferred from electronic annotation /// 0016021 // integral to membrane // inferred from electronic annotation	0005509 // calcium ion binding // inferred from electronic annotation	chr5:140729827-140732260 (+) // 100.0 // q31.3	chr5q31	protocadherin gamma subfamily B, 1		NM_018922 /// NM_032095	g14270489
11715154_s_at	2.35316	P	2.27445	P	1.05607	ZNF675	0000122 // negative regulation of transcription from RNA polymerase II promoter // inferred from direct assay /// 0006351 // transcription, DNA-dependent // inferred from electronic annotation /// 0006355 // regulation of transcription, DNA-dependent // inferred from electronic annotation /// 0007249 // I-kappaB kinase/NF-kappaB cascade // inferred from direct assay /// 0010804 // negative regula…	0005622 // intracellular // inferred from electronic annotation /// 0005634 // nucleus // inferred from direct assay /// 0005634 // nucleus // inferred from electronic annotation /// 0048471 // perinuclear region of cytoplasm // inferred from direct assay	0003676 // nucleic acid binding // inferred from electronic annotation /// 0003677 // DNA binding // non-traceable author statement /// 0003677 // DNA binding // inferred from electronic annotation /// 0005515 // protein binding // inferred from physical interaction /// 0008270 // zinc ion binding // non-traceable author statement /// 0008270 // zinc ion binding // inferred from electronic annota…	chr19:23835707-23870017 (-) // 100.0 // p12	chr19p12	zinc finger protein 675		NM_138330	g110578652
11715155_s_at	5.72811	P	5.72811	P	1	TUBB7P /// TUBB8 /// TUBBP5	0006184 // GTP catabolic process // inferred from electronic annotation /// 0007017 // microtubule-based process // inferred from electronic annotation /// 0007018 // microtubule-based movement // inferred from electronic annotation /// 0051258 // protein polymerization // inferred from electronic annotation	0005737 // cytoplasm // inferred from electronic annotation /// 0005856 // cytoskeleton // inferred from electronic annotation /// 0005874 // microtubule // inferred from electronic annotation /// 0005874 // microtubule // inferred from direct assay /// 0043234 // protein complex // inferred from electronic annotation	0000166 // nucleotide binding // inferred from electronic annotation /// 0003924 // GTPase activity // inferred from electronic annotation /// 0005198 // structural molecule activity // inferred from electronic annotation /// 0005525 // GTP binding // inferred from electronic annotation	chr16:90160430-90162597 (+) // 96.63 // q24.3 /// chr9:141069510-141071716 (+) // 93.18 // q34.3 /// chr10:92996-95178 (-) // 96.78 // p15.3 /// chr18:47389-49557 (-) // 94.68 // p11.32	chr10p15.3 /// chr4q35 /// chr9q34.3	tubulin, beta 7, pseudogene /// tubulin, beta 8 class VIII /// tubulin, beta pseudogene 5		NM_001164154 /// NM_020040 /// NM_177987 /// NR_027156	g42558278
11715156_s_at	8.92285	P	8.83248	P	1.06464	KRTAP6-1		0005829 // cytosol // inferred from direct assay /// 0005882 // intermediate filament // inferred from electronic annotation		chr21:31986004-31986223 (-) // 100.0 // q22.11	chr21q22.1	keratin associated protein 6-1		NM_181602	g31791037
11715157_s_at	2.38181	P	2.38181	P	1	KRTAP19-2		0005882 // intermediate filament // inferred from electronic annotation		chr21:31859508-31859667 (-) // 100.0 // q22.11	chr21q22.1	keratin associated protein 19-2		NM_181608	g31791031
11715158_s_at	2.25473	P	2.25473	P	1	KRTAP19-4		0005882 // intermediate filament // inferred from electronic annotation		chr21:31869173-31869428 (-) // 100.0 // q22.11	chr21q22.1	keratin associated protein 19-4		NM_181610	g31791027
11715159_at	9.9586	P	9.86832	P	1.06458	SFT2D1	0006810 // transport // inferred from electronic annotation /// 0015031 // protein transport // inferred from electronic annotation /// 0016192 // vesicle-mediated transport // inferred from electronic annotation	0016020 // membrane // inferred from electronic annotation /// 0016021 // integral to membrane // inferred from electronic annotation		chr6:166733518-166755991 (-) // 95.54 // q27	chr6q27	SFT2 domain containing 1		NM_145169	g21553316
11715160_x_at	2.30506	P	2.30506	P	1	LOC650293	0007186 // G-protein coupled receptor signaling pathway // inferred from electronic annotation /// 0050911 // detection of chemical stimulus involved in sensory perception of smell // inferred from electronic annotation	0016021 // integral to membrane // inferred from electronic annotation	0004872 // receptor activity // inferred from electronic annotation /// 0004984 // olfactory receptor activity // inferred from electronic annotation	chr4:8951476-8952127 (+) // 100.0 // p16.1 /// chr4:9485511-9486162 (+) // 96.01 // p16.1 /// chr3:129740611-129741262 (-) // 95.39 // q22.1	chr4p16.1	seven transmembrane helix receptor		NM_001040071	g91206427
11715161_s_at	3.47054	P	3.47054	P	1	KRTAP21-2		0005882 // intermediate filament // inferred from electronic annotation		chr21:32119268-32119520 (-) // 37.7 // q22.11	chr21q22.1	keratin associated protein 21-2		NM_181617	g31791015
11715162_s_at	3.84484	P	3.75475	P	1.06444	HIST1H2AG /// HIST1H2AH /// HIST1H2AI /// HIST1H2AK /// HIST1H2AL /// HIST1H2AM	0006334 // nucleosome assembly // inferred from electronic annotation /// 0006334 // nucleosome assembly // non-traceable author statement	0000786 // nucleosome // inferred from electronic annotation /// 0000786 // nucleosome // non-traceable author statement /// 0005634 // nucleus // inferred from electronic annotation /// 0005694 // chromosome // inferred from electronic annotation	0003677 // DNA binding // inferred from electronic annotation /// 0003677 // DNA binding // non-traceable author statement /// 0019899 // enzyme binding // inferred from physical interaction	chr6:27805657-27806117 (-) // 100.0 // p22.1	chr6p21.33 /// chr6p22.1	histone cluster 1, H2ag /// histone cluster 1, H2ah /// histone cluster 1, H2ai /// histone cluster 1, H2ak /// histone cluster 1, H2al /// histone cluster 1, H2am		NM_003509 /// NM_003510 /// NM_003511 /// NM_003514 /// NM_021064 /// NM_080596	g15718714
11715163_s_at	2.15751	P	2.15751	P	1	DEFB128	0006952 // defense response // inferred from electronic annotation /// 0042742 // defense response to bacterium // inferred from electronic annotation	0005576 // extracellular region // inferred from electronic annotation		chr20:168526-170264 (-) // 100.0 // p13	chr20p13	defensin, beta 128		NM_001037732	g83582801
11715164_s_at	3.23144	P	3.23144	P	1	IGLL3P				chr22:25713887-25716192 (+) // 100.0 // q11.23 /// chr22:23915313-23982949 (-) // 96.61 // q11.23	chr22q11.23	immunoglobulin lambda-like polypeptide 3, pseudogene		NM_001013618 /// NR_029395	g61966692
11715165_at	8.80763	P	8.98016	P	0.887283	DNAJC12	0006457 // protein folding // inferred from electronic annotation		0031072 // heat shock protein binding // inferred from electronic annotation /// 0051082 // unfolded protein binding // inferred from electronic annotation	chr10:69556427-69597937 (-) // 99.43 // q21.3	chr10q22.1	DnaJ (Hsp40) homolog, subfamily C, member 12		NM_021800 /// NM_201262	g41406092
11715166_at	5.14487	P	5.13259	P	1.00855	DNAJC12	0006457 // protein folding // inferred from electronic annotation		0031072 // heat shock protein binding // inferred from electronic annotation /// 0051082 // unfolded protein binding // inferred from electronic annotation	chr10:69570967-69597937 (-) // 99.11 // q21.3	chr10q22.1	DnaJ (Hsp40) homolog, subfamily C, member 12		NM_021800 /// NM_201262	g41406093
11715167_at	5.70369	P	6.10168	P	0.758913	ARHGAP22	0001525 // angiogenesis // inferred from electronic annotation /// 0006351 // transcription, DNA-dependent // inferred from electronic annotation /// 0006355 // regulation of transcription, DNA-dependent // inferred from electronic annotation /// 0007165 // signal transduction // inferred from electronic annotation /// 0007264 // small GTPase mediated signal transduction // traceable author state…	0005622 // intracellular // inferred from electronic annotation /// 0005634 // nucleus // inferred from electronic annotation /// 0005737 // cytoplasm // inferred from electronic annotation /// 0005829 // cytosol // traceable author statement	0005096 // GTPase activator activity // inferred from electronic annotation /// 0005515 // protein binding // inferred from physical interaction /// 0005543 // phospholipid binding // inferred from electronic annotation	chr10:49654079-49813138 (-) // 99.03 // q11.22	chr10q11.22	Rho GTPase activating protein 22		NM_001256024 /// NM_001256025 /// NM_001256026 /// NM_001256027 /// NM_021226 /// NR_045675	g34013589
11715168_s_at	3.73055	P	3.73055	P	1	POU3F3	0000122 // negative regulation of transcription from RNA polymerase II promoter // inferred from electronic annotation /// 0001822 // kidney development // inferred from electronic annotation /// 0006351 // transcription, DNA-dependent // inferred from electronic annotation /// 0006355 // regulation of transcription, DNA-dependent // traceable author statement /// 0006355 // regulation of transcr…	0005634 // nucleus // inferred from sequence or structural similarity /// 0005634 // nucleus // inferred from electronic annotation	0003677 // DNA binding // inferred from electronic annotation /// 0003700 // sequence-specific DNA binding transcription factor activity // traceable author statement /// 0003700 // sequence-specific DNA binding transcription factor activity // inferred from electronic annotation /// 0003705 // RNA polymerase II distal enhancer sequence-specific DNA binding transcription factor activity // inferr…	chr2:105471968-105473471 (+) // 82.7 // q12.1	chr2q12.1	POU class 3 homeobox 3		NM_006236	g5453935
11715169_at	6.05905	P	6.05905	P	1	PLEKHG2	0006915 // apoptotic process // traceable author statement /// 0007264 // small GTPase mediated signal transduction // traceable author statement /// 0008624 // induction of apoptosis by extracellular signals // traceable author statement /// 0035023 // regulation of Rho protein signal transduction // inferred from electronic annotation /// 0048011 // nerve growth factor receptor signaling pathwa…	0005622 // intracellular // inferred from electronic annotation /// 0005829 // cytosol // traceable author statement	0005085 // guanyl-nucleotide exchange factor activity // inferred from electronic annotation /// 0005089 // Rho guanyl-nucleotide exchange factor activity // inferred from electronic annotation /// 0005543 // phospholipid binding // inferred from electronic annotation	chr19:39903749-39919054 (+) // 74.29 // q13.2	chr19q13.2	pleckstrin homology domain containing, family G (with RhoGef domain) member 2		NM_022835	g164565407
11715170_x_at	2.54113	P	2.54113	P	1	HNRNPCL1 /// LOC440563 /// LOC649330		0005634 // nucleus // inferred from electronic annotation /// 0030529 // ribonucleoprotein complex // inferred from electronic annotation	0000166 // nucleotide binding // inferred from electronic annotation /// 0003676 // nucleic acid binding // inferred from electronic annotation /// 0003723 // RNA binding // inferred from electronic annotation	chr1:12907260-12908578 (-) // 100.0 // p36.21 /// chr1:13182990-13184053 (-) // 93.5 // p36.21	chr1p36.21	heterogeneous nuclear ribonucleoprotein C-like 1 /// heterogeneous nuclear ribonucleoprotein C-like /// heterogeneous nuclear ribonucleoprotein C-like		NM_001013631 /// NM_001136561 /// NM_001146181	g61966710
11715171_at	5.15684	P	5.15684	P	1	DEPDC5	0035556 // intracellular signal transduction // inferred from electronic annotation	0005622 // intracellular // inferred from electronic annotation		chr22:32150068-32303000 (+) // 99.02 // q12.2	chr22q12.3	DEP domain containing 5		NM_001007188 /// NM_001136029 /// NM_001242896 /// NM_001242897 /// NM_014662	g55749916
11715172_at	2.96397	P	2.96397	P	1	DEPDC5	0035556 // intracellular signal transduction // inferred from electronic annotation	0005622 // intracellular // inferred from electronic annotation		chr22:32150068-32211974 (+) // 83.15 // q12.2	chr22q12.3	DEP domain containing 5		NM_001007188 /// NM_001136029 /// NM_001242896 /// NM_001242897 /// NM_014662	g55749923
11715173_s_at	7.20212	P	7.09459	P	1.07738	KRTAP10-12		0005882 // intermediate filament // inferred from electronic annotation /// 0045095 // keratin filament // inferred from electronic annotation		chr21:46117086-46117959 (+) // 100.0 // q22.3	chr21q22.3	keratin associated protein 10-12		NM_198699	g38490586
11715174_s_at	5.84148	P	5.84148	P	1	KRTAP10-1		0005882 // intermediate filament // inferred from electronic annotation /// 0045095 // keratin filament // inferred from electronic annotation		chr21:45959067-45960078 (-) // 89.22 // q22.3	chr21q22.3	keratin associated protein 10-1		NM_198691	g63053511
11715175_x_at	6.59505	P	6.41913	P	1.12969	KRTAP10-3		0005882 // intermediate filament // inferred from electronic annotation /// 0045095 // keratin filament // inferred from electronic annotation		chr21:45977905-45978643 (-) // 79.13 // q22.3	chr21q22.3	keratin associated protein 10-3		NM_198696	g63053514
11715176_at	3.78776	P	3.78776	P	1	TDRKH		0005739 // mitochondrion // inferred from electronic annotation	0003723 // RNA binding // inferred from electronic annotation	chr1:151744042-151763010 (-) // 99.32 // q21.3	chr1q21	tudor and KH domain containing		NM_001083963 /// NM_001083964 /// NM_001083965 /// NM_006862	g145312255
11715177_s_at	4.15088	P	4.09132	P	1.04215	TDRKH		0005739 // mitochondrion // inferred from electronic annotation	0003723 // RNA binding // inferred from electronic annotation	chr1:151745957-151763010 (-) // 99.43 // q21.3	chr1q21	tudor and KH domain containing		NM_001083963 /// NM_001083964 /// NM_001083965 /// NM_006862	g145312269
11715178_s_at	6.87865	P	6.87865	P	1	OR2A14	0007165 // signal transduction // inferred from electronic annotation /// 0007186 // G-protein coupled receptor signaling pathway // inferred from electronic annotation /// 0007608 // sensory perception of smell // inferred from electronic annotation /// 0050896 // response to stimulus // inferred from electronic annotation /// 0050911 // detection of chemical stimulus involved in sensory percept…	0005886 // plasma membrane // traceable author statement /// 0005886 // plasma membrane // inferred from electronic annotation /// 0016020 // membrane // inferred from electronic annotation /// 0016021 // integral to membrane // inferred from electronic annotation	0004871 // signal transducer activity // inferred from electronic annotation /// 0004872 // receptor activity // inferred from electronic annotation /// 0004930 // G-protein coupled receptor activity // inferred from electronic annotation /// 0004984 // olfactory receptor activity // inferred from electronic annotation	chr7:143826205-143827138 (+) // 100.0 // q35	chr7q35	olfactory receptor, family 2, subfamily A, member 14		NM_001001659	g48717235
11715179_s_at	3.02242	P	2.90441	P	1.08524	KRTAP19-1		0005882 // intermediate filament // inferred from electronic annotation		chr21:31852363-31852636 (-) // 100.0 // q22.11	chr21q22.1	keratin associated protein 19-1		NM_181607	g31791029
11715180_s_at	2.23028	P	2.25473	P	0.983198	CGB /// CGB1 /// CGB2 /// CGB5 /// CGB8	0006915 // apoptotic process // traceable author statement /// 0007165 // signal transduction // traceable author statement /// 0007267 // cell-cell signaling // traceable author statement /// 0007292 // female gamete generation // traceable author statement /// 0016486 // peptide hormone processing // traceable author statement /// 0034641 // cellular nitrogen compound metabolic process // trace…	0005576 // extracellular region // traceable author statement /// 0005576 // extracellular region // inferred from electronic annotation /// 0005625 // soluble fraction // traceable author statement	0005179 // hormone activity // inferred from electronic annotation /// 0005179 // hormone activity // traceable author statement	chr19:49535129-49536495 (+) // 100.0 // q13.33 /// chr19:49526125-49540191 (-) // 99.18 // q13.33	chr19q13.32	chorionic gonadotropin, beta polypeptide /// chorionic gonadotropin, beta polypeptide 1 /// chorionic gonadotropin, beta polypeptide 2 /// chorionic gonadotropin, beta polypeptide 5 /// chorionic gonadotropin, beta polypeptide 8	Cell_cycle_KEGG // GenMAPP /// G1_to_S_cell_cycle_Reactome // GenMAPP	NM_000737 /// NM_033043 /// NM_033183 /// NM_033377 /// NM_033378	g15619002
11715181_x_at	6.50261	P	6.57769	P	0.949293	KRTAP10-9		0005882 // intermediate filament // inferred from electronic annotation /// 0045095 // keratin filament // inferred from electronic annotation		chr21:46047039-46048294 (+) // 84.95 // q22.3	chr21q22.3	keratin associated protein 10-9		NM_198690	g154759250
11715182_x_at	6.39683	P	6.29781	P	1.07105	FAM86C1				chr11:71498556-71512280 (+) // 95.53 // q13.4	chr11q13.4	family with sequence similarity 86, member C1		NM_001099653 /// NM_018172 /// NM_152563	g153251795
11715183_s_at	2.70769	P	2.70769	P	1	ZNF391	0006351 // transcription, DNA-dependent // inferred from electronic annotation /// 0006355 // regulation of transcription, DNA-dependent // inferred from electronic annotation	0005622 // intracellular // inferred from electronic annotation /// 0005634 // nucleus // inferred from electronic annotation	0003676 // nucleic acid binding // inferred from electronic annotation /// 0003677 // DNA binding // inferred from electronic annotation /// 0008270 // zinc ion binding // inferred from electronic annotation /// 0046872 // metal ion binding // inferred from electronic annotation	chr6:27356523-27369227 (+) // 100.0 // p22.1	chr6p22.1	zinc finger protein 391		NM_001013719 /// NM_001076781	g115583659
11715184_x_at	10.9486	P	10.8792	P	1.04932	RPL38	0000184 // nuclear-transcribed mRNA catabolic process, nonsense-mediated decay // traceable author statement /// 0006412 // translation // non-traceable author statement /// 0006412 // translation // traceable author statement /// 0006412 // translation // inferred from electronic annotation /// 0006413 // translational initiation // traceable author statement /// 0006414 // translational elongat…	0005622 // intracellular // inferred from electronic annotation /// 0005829 // cytosol // traceable author statement /// 0005840 // ribosome // inferred from electronic annotation /// 0022625 // cytosolic large ribosomal subunit // inferred from direct assay /// 0022625 // cytosolic large ribosomal subunit // traceable author statement /// 0030529 // ribonucleoprotein complex // inferred from ele…	0003723 // RNA binding // traceable author statement /// 0003735 // structural constituent of ribosome // non-traceable author statement /// 0003735 // structural constituent of ribosome // inferred from electronic annotation /// 0003735 // structural constituent of ribosome // traceable author statement	chr17:72199794-72206017 (+) // 94.41 // q25.1	chr17q25.1	ribosomal protein L38	Ribosomal_Proteins // GenMAPP /// Ribosomal_Proteins // GenMAPP	NM_000999 /// NM_001035258	g78214521
11715185_x_at	2.96397	P	2.96397	P	1	PRB1		0005576 // extracellular region // non-traceable author statement /// 0005576 // extracellular region // inferred from electronic annotation		chr12:11504756-11508524 (-) // 100.0 // p13.2 /// chr12:11544475-11548500 (-) // 98.32 // p13.2	chr12p13.2	proline-rich protein BstNI subfamily 1		NM_005039 /// NM_199353 /// NM_199354	g187165253
11715186_x_at	2.40547	P	2.38181	P	1.01653	PRB1		0005576 // extracellular region // non-traceable author statement /// 0005576 // extracellular region // inferred from electronic annotation		chr12:11504756-11508524 (-) // 100.0 // p13.2 /// chr12:11544475-11548500 (-) // 98.18 // p13.2	chr12p13.2	proline-rich protein BstNI subfamily 1		NM_005039 /// NM_199353 /// NM_199354	g187165254
11715187_x_at	2.54113	P	2.54113	P	1	PRB1		0005576 // extracellular region // non-traceable author statement /// 0005576 // extracellular region // inferred from electronic annotation		chr12:11504756-11508524 (-) // 99.91 // p13.2 /// chr12:11544475-11548500 (-) // 97.7 // p13.2	chr12p13.2	proline-rich protein BstNI subfamily 1		NM_005039 /// NM_199353 /// NM_199354	g187165255
11715188_at	1.88611	P	2.07907	P	0.874813	H3F3C	0006334 // nucleosome assembly // inferred from electronic annotation	0000786 // nucleosome // inferred from electronic annotation /// 0005634 // nucleus // inferred from direct assay /// 0005634 // nucleus // inferred from electronic annotation /// 0005694 // chromosome // inferred from electronic annotation	0003677 // DNA binding // inferred from electronic annotation	chr12:31944120-31945175 (-) // 98.51 // p11.21 /// chr17:73774102-73775802 (-) // 95.33 // q25.1	chr12p11.21	H3 histone, family 3C		NM_001013699	g188528666
11715189_s_at	12.4482	P	12.436	P	1.00848	H3F3A /// H3F3B /// H3F3C	0006334 // nucleosome assembly // inferred from electronic annotation /// 0007596 // blood coagulation // traceable author statement	0000786 // nucleosome // inferred from electronic annotation /// 0005576 // extracellular region // traceable author statement /// 0005634 // nucleus // inferred from direct assay /// 0005634 // nucleus // inferred from electronic annotation /// 0005654 // nucleoplasm // traceable author statement /// 0005694 // chromosome // inferred from electronic annotation	0003677 // DNA binding // inferred from electronic annotation	chr12:31944120-31945175 (-) // 98.51 // p11.21 /// chr17:73774102-73775802 (-) // 95.33 // q25.1	chr12p11.21 /// chr17q25.1 /// chr1q42.12	H3 histone, family 3A /// H3 histone, family 3B (H3.3B) /// H3 histone, family 3C		NM_001013699 /// NM_002107 /// NM_005324	g188528666
11715190_s_at	2.46052	P	2.46052	P	1	FAM221A				chr7:23719748-23742268 (+) // 96.37 // p15.3	chr7p15.3	family with sequence similarity 221, member A		NM_001127364 /// NM_001127365 /// NM_199136	g188219617
11715191_s_at	2.72627	P	2.74764	P	0.985297	FAM221A				chr7:23719748-23742268 (+) // 96.09 // p15.3	chr7p15.3	family with sequence similarity 221, member A		NM_001127364 /// NM_001127365 /// NM_199136	g188219619
11715192_s_at	2.40525	P	2.58676	P	0.881785	FAM221A				chr7:23719748-23742268 (+) // 95.53 // p15.3	chr7p15.3	family with sequence similarity 221, member A		NM_001127364 /// NM_001127365 /// NM_199136	g188219621
11715193_s_at	5.84148	P	5.84148	P	1	UNCX	0001502 // cartilage condensation // inferred from electronic annotation /// 0006351 // transcription, DNA-dependent // inferred from electronic annotation /// 0006355 // regulation of transcription, DNA-dependent // inferred from electronic annotation /// 0007275 // multicellular organismal development // inferred from electronic annotation /// 0007389 // pattern specification process // inferre…	0005634 // nucleus // inferred from electronic annotation	0003677 // DNA binding // inferred from electronic annotation /// 0003700 // sequence-specific DNA binding transcription factor activity // inferred from electronic annotation /// 0043565 // sequence-specific DNA binding // inferred from electronic annotation	chr7:1272653-1276613 (+) // 82.71 // p22.3	chr7p22.3	UNC homeobox		NM_001080461	g122937320
11715194_s_at	3.83808	P	3.80913	P	1.02027	ZNF835	0006351 // transcription, DNA-dependent // inferred from electronic annotation /// 0006355 // regulation of transcription, DNA-dependent // inferred from electronic annotation	0005622 // intracellular // inferred from electronic annotation /// 0005634 // nucleus // inferred from electronic annotation	0003676 // nucleic acid binding // inferred from electronic annotation /// 0003677 // DNA binding // inferred from electronic annotation /// 0008270 // zinc ion binding // inferred from electronic annotation /// 0046872 // metal ion binding // inferred from electronic annotation	chr19:57174952-57176628 (-) // 99.4 // q13.43	chr19q13.43	zinc finger protein 835		NM_001005850	g54291709
11715195_at	6.21744	P	6.18336	P	1.0239	IMPACT	0001933 // negative regulation of protein phosphorylation // inferred from electronic annotation /// 0006417 // regulation of translation // inferred from electronic annotation /// 0006446 // regulation of translational initiation // inferred from electronic annotation			chr18:22006608-22033492 (+) // 83.93 // q11.2	chr18q11.2-q12.1	Impact homolog (mouse)		NM_018439	g190570154
11715196_s_at	3.6452	P	3.52718	P	1.08524	TMEM211		0016020 // membrane // inferred from electronic annotation /// 0016021 // integral to membrane // inferred from electronic annotation		chr22:25331207-25334256 (-) // 92.31 // q11.23	chr22q11.23	transmembrane protein 211		NM_001001663	g48717248
11715197_s_at	4.89868	P	4.87085	P	1.01948	PYGO1	0001822 // kidney development // inferred from electronic annotation /// 0009791 // post-embryonic development // inferred from electronic annotation /// 0016055 // Wnt receptor signaling pathway // inferred from electronic annotation /// 0034504 // protein localization to nucleus // inferred from electronic annotation	0005634 // nucleus // inferred from electronic annotation	0008270 // zinc ion binding // inferred from electronic annotation /// 0046872 // metal ion binding // inferred from electronic annotation	chr15:55838220-55881050 (-) // 100.0 // q21.3	chr15q21.1	pygopus homolog 1 (Drosophila)		NM_015617	g30911102
11715198_s_at	6.40222	P	6.36936	P	1.02304	DUX2 /// DUX4 /// DUX4L2 /// DUX4L3 /// DUX4L4 /// DUX4L5 /// DUX4L6 /// DUX4L7 /// LOC100288627 /// LOC100288657 /// LOC652119	0006351 // transcription, DNA-dependent // inferred from electronic annotation /// 0006355 // regulation of transcription, DNA-dependent // inferred from electronic annotation	0005634 // nucleus // inferred from electronic annotation	0000976 // transcription regulatory region sequence-specific DNA binding // inferred from electronic annotation /// 0003677 // DNA binding // inferred from electronic annotation /// 0003700 // sequence-specific DNA binding transcription factor activity // inferred from electronic annotation /// 0043565 // sequence-specific DNA binding // inferred from electronic annotation	chr10:135496886-135498492 (+) // 87.77 // q26.3 /// chr10:135490277-135491883 (+) // 87.71 // q26.3 /// chr10:135480343-135481965 (+) // 87.77 // q26.3 /// chr10:135483653-135485275 (+) // 87.77 // q26.3 /// chr10:135493571-135495193 (+) // 87.77 // q26.3 /// chr10:135486962-135488584 (+) // 87.71 // q26.3 /// chr4:190995385-190996996 (+) // 88.89 // q35.2 /// chr4:190998678-191000289 (+) // 88.8…	chr4q35 /// chr4q35.2	double homeobox 2 /// double homeobox 4 /// double homeobox 4 like 2 /// double homeobox 4 like 3 /// double homeobox 4 like 4 /// double homeobox 4 like 5 /// double homeobox 4 like 6 /// double homeobox 4 like 7 /// double homeobox protein 4-like /// double homeobox protein 4-like /// double homeobox protein 4-like protein 4-like		NM_001127386 /// NM_001127387 /// NM_001127388 /// NM_001127389 /// NM_001164467 /// NM_001177376 /// NM_001205218 /// NM_012147 /// NM_033178 /// NR_033487 /// NR_038191 /// XM_001720798 /// XM_003403593 /// XM_003403594	g188497731
11715199_s_at	6.00016	P	6.00016	P	1	DUX2 /// DUX4 /// DUX4L2 /// DUX4L3 /// DUX4L4 /// DUX4L5 /// DUX4L6 /// DUX4L7 /// LOC100288627 /// LOC100288657 /// LOC652119	0006351 // transcription, DNA-dependent // inferred from electronic annotation /// 0006355 // regulation of transcription, DNA-dependent // inferred from electronic annotation	0005634 // nucleus // inferred from electronic annotation	0000976 // transcription regulatory region sequence-specific DNA binding // inferred from electronic annotation /// 0003677 // DNA binding // inferred from electronic annotation /// 0003700 // sequence-specific DNA binding transcription factor activity // inferred from electronic annotation /// 0043565 // sequence-specific DNA binding // inferred from electronic annotation	chr10:135496886-135498492 (+) // 87.77 // q26.3 /// chr10:135490277-135491883 (+) // 87.71 // q26.3 /// chr10:135480343-135481965 (+) // 87.77 // q26.3 /// chr10:135483653-135485275 (+) // 87.77 // q26.3 /// chr10:135493571-135495193 (+) // 87.77 // q26.3 /// chr10:135486962-135488584 (+) // 87.71 // q26.3 /// chr4:190995385-190996996 (+) // 88.89 // q35.2 /// chr4:190998678-191000289 (+) // 88.8…	chr4q35 /// chr4q35.2	double homeobox 2 /// double homeobox 4 /// double homeobox 4 like 2 /// double homeobox 4 like 3 /// double homeobox 4 like 4 /// double homeobox 4 like 5 /// double homeobox 4 like 6 /// double homeobox 4 like 7 /// double homeobox protein 4-like /// double homeobox protein 4-like /// double homeobox protein 4-like protein 4-like		NM_001127386 /// NM_001127387 /// NM_001127388 /// NM_001127389 /// NM_001164467 /// NM_001177376 /// NM_001205218 /// NM_012147 /// NM_033178 /// NR_033487 /// NR_038191 /// XM_001720798 /// XM_003403593 /// XM_003403594	g188497733
11715200_s_at	6.43196	P	6.40203	P	1.02097	DUX2 /// DUX4 /// DUX4L2 /// DUX4L3 /// DUX4L4 /// DUX4L5 /// DUX4L6 /// DUX4L7 /// LOC100288627 /// LOC100288657 /// LOC652119	0006351 // transcription, DNA-dependent // inferred from electronic annotation /// 0006355 // regulation of transcription, DNA-dependent // inferred from electronic annotation	0005634 // nucleus // inferred from electronic annotation	0000976 // transcription regulatory region sequence-specific DNA binding // inferred from electronic annotation /// 0003677 // DNA binding // inferred from electronic annotation /// 0003700 // sequence-specific DNA binding transcription factor activity // inferred from electronic annotation /// 0043565 // sequence-specific DNA binding // inferred from electronic annotation	chr10:135496886-135498492 (+) // 87.77 // q26.3 /// chr10:135490277-135491883 (+) // 87.71 // q26.3 /// chr10:135480343-135481965 (+) // 87.77 // q26.3 /// chr10:135483653-135485275 (+) // 87.77 // q26.3 /// chr10:135493571-135495193 (+) // 87.77 // q26.3 /// chr10:135486962-135488584 (+) // 87.71 // q26.3 /// chr4:190992092-190993703 (+) // 88.27 // q35.2 /// chr4:190995385-190996996 (+) // 88.8…	chr4q35 /// chr4q35.2	double homeobox 2 /// double homeobox 4 /// double homeobox 4 like 2 /// double homeobox 4 like 3 /// double homeobox 4 like 4 /// double homeobox 4 like 5 /// double homeobox 4 like 6 /// double homeobox 4 like 7 /// double homeobox protein 4-like /// double homeobox protein 4-like /// double homeobox protein 4-like protein 4-like		NM_001127386 /// NM_001127387 /// NM_001127388 /// NM_001127389 /// NM_001164467 /// NM_001177376 /// NM_001205218 /// NM_012147 /// NM_033178 /// NR_033487 /// NR_038191 /// XM_001720798 /// XM_003403593 /// XM_003403594	g188497729
11715201_s_at	6.50261	P	6.50261	P	1	DUX2 /// DUX4 /// DUX4L2 /// DUX4L3 /// DUX4L4 /// DUX4L5 /// DUX4L6 /// DUX4L7 /// LOC100288627 /// LOC100288657 /// LOC652119	0006351 // transcription, DNA-dependent // inferred from electronic annotation /// 0006355 // regulation of transcription, DNA-dependent // inferred from electronic annotation	0005634 // nucleus // inferred from electronic annotation	0000976 // transcription regulatory region sequence-specific DNA binding // inferred from electronic annotation /// 0003677 // DNA binding // inferred from electronic annotation /// 0003700 // sequence-specific DNA binding transcription factor activity // inferred from electronic annotation /// 0043565 // sequence-specific DNA binding // inferred from electronic annotation	chr10:135496887-135498492 (+) // 87.77 // q26.3 /// chr10:135490278-135491883 (+) // 87.71 // q26.3 /// chr10:135480345-135481965 (+) // 87.77 // q26.3 /// chr10:135483655-135485275 (+) // 87.77 // q26.3 /// chr10:135493573-135495193 (+) // 87.77 // q26.3 /// chr10:135486964-135488584 (+) // 87.71 // q26.3 /// chr4:191005272-191006883 (+) // 88.89 // q35.2 /// chr4:191011865-191013476 (+) // 88.8…	chr4q35 /// chr4q35.2	double homeobox 2 /// double homeobox 4 /// double homeobox 4 like 2 /// double homeobox 4 like 3 /// double homeobox 4 like 4 /// double homeobox 4 like 5 /// double homeobox 4 like 6 /// double homeobox 4 like 7 /// double homeobox protein 4-like /// double homeobox protein 4-like /// double homeobox protein 4-like protein 4-like		NM_001127386 /// NM_001127387 /// NM_001127388 /// NM_001127389 /// NM_001164467 /// NM_001177376 /// NM_001205218 /// NM_012147 /// NM_033178 /// NR_033487 /// NR_038191 /// XM_001720798 /// XM_003403593 /// XM_003403594	g188497727
11715202_s_at	9.01966	P	9.29617	P	0.82559	TCEAL1	0000122 // negative regulation of transcription from RNA polymerase II promoter // traceable author statement /// 0006351 // transcription, DNA-dependent // inferred from electronic annotation /// 0006355 // regulation of transcription, DNA-dependent // non-traceable author statement /// 0006355 // regulation of transcription, DNA-dependent // inferred from electronic annotation	0005634 // nucleus // inferred from electronic annotation /// 0005634 // nucleus // traceable author statement	0003700 // sequence-specific DNA binding transcription factor activity // non-traceable author statement	chrX:102883891-102885874 (+) // 65.25 // q22.2	chrXq22.1	transcription elongation factor A (SII)-like 1		NM_001006639 /// NM_001006640 /// NM_004780	g55749396
11715203_s_at	2.90441	P	2.90441	P	1	ATP13A5	0006200 // ATP catabolic process // inferred from electronic annotation /// 0006754 // ATP biosynthetic process // inferred from electronic annotation /// 0006812 // cation transport // inferred from electronic annotation	0016020 // membrane // inferred from electronic annotation /// 0016021 // integral to membrane // inferred from electronic annotation	0000166 // nucleotide binding // inferred from electronic annotation /// 0005524 // ATP binding // inferred from electronic annotation /// 0015662 // ATPase activity, coupled to transmembrane movement of ions, phosphorylative mechanism // inferred from electronic annotation /// 0016787 // hydrolase activity // inferred from electronic annotation /// 0016820 // hydrolase activity, acting on acid a…	chr3:192992830-193096514 (-) // 100.0 // q29	chr3q29	ATPase type 13A5		NM_198505	g66730420
11715204_x_at	2.93951	P	2.85029	P	1.0638	HIST2H2AC	0006334 // nucleosome assembly // non-traceable author statement /// 0006334 // nucleosome assembly // inferred from electronic annotation	0000786 // nucleosome // non-traceable author statement /// 0000786 // nucleosome // inferred from electronic annotation /// 0005634 // nucleus // inferred from electronic annotation /// 0005694 // chromosome // inferred from electronic annotation	0003677 // DNA binding // non-traceable author statement /// 0003677 // DNA binding // inferred from electronic annotation	chr1:149858524-149858961 (+) // 100.0 // q21.2	chr1q21.2	histone cluster 2, H2ac		NM_003517	g27436923
11715205_x_at	3.99887	P	3.73262	P	1.20268	PSG4	0006952 // defense response // non-traceable author statement /// 0007565 // female pregnancy // traceable author statement /// 0007565 // female pregnancy // inferred from electronic annotation	0005576 // extracellular region // non-traceable author statement /// 0005576 // extracellular region // inferred from electronic annotation		chr19:43696855-43709790 (-) // 79.46 // q13.31	chr19q13.2	pregnancy specific beta-1-glycoprotein 4		NM_002780 /// NM_213633	g47419898
11715206_x_at	3.99887	P	3.73269	P	1.20261	PSG4	0006952 // defense response // non-traceable author statement /// 0007565 // female pregnancy // traceable author statement /// 0007565 // female pregnancy // inferred from electronic annotation	0005576 // extracellular region // non-traceable author statement /// 0005576 // extracellular region // inferred from electronic annotation		chr19:43696855-43709790 (-) // 76.24 // q13.31	chr19q13.2	pregnancy specific beta-1-glycoprotein 4		NM_002780 /// NM_213633	g47419899
11715207_at	3.23144	P	3.23144	P	1	WDFY4		0016020 // membrane // inferred from electronic annotation /// 0016021 // integral to membrane // inferred from electronic annotation		chr10:49917759-50191000 (+) // 99.2 // q11.23	chr10q11.23	WDFY family member 4		NM_020945	g191252800
11715208_s_at	4.32186	P	4.38301	P	0.958503	CLCN6	0006810 // transport // inferred from electronic annotation /// 0006811 // ion transport // inferred from electronic annotation /// 0006821 // chloride transport // non-traceable author statement /// 0006821 // chloride transport // inferred from electronic annotation /// 0006884 // cell volume homeostasis // non-traceable author statement /// 0007165 // signal transduction // non-traceable autho…	0005768 // endosome // inferred from electronic annotation /// 0010008 // endosome membrane // inferred from electronic annotation /// 0016020 // membrane // inferred from electronic annotation /// 0016021 // integral to membrane // non-traceable author statement /// 0016021 // integral to membrane // inferred from electronic annotation	0000166 // nucleotide binding // inferred from electronic annotation /// 0005216 // ion channel activity // inferred from electronic annotation /// 0005247 // voltage-gated chloride channel activity // inferred from electronic annotation /// 0005247 // voltage-gated chloride channel activity // non-traceable author statement /// 0005524 // ATP binding // inferred from electronic annotation /// 00…	chr1:11866206-11888275 (+) // 99.9 // p36.22	chr1p36	chloride channel, voltage-sensitive 6		NM_001256959 /// NM_001286 /// NM_021735 /// NM_021736 /// NM_021737 /// NR_046428	g148536842
11715209_s_at	9.27394	P	9.12743	P	1.10689	SCAND1	0006355 // regulation of transcription, DNA-dependent // inferred from sequence or structural similarity /// 0006355 // regulation of transcription, DNA-dependent // inferred from electronic annotation /// 0006355 // regulation of transcription, DNA-dependent // inferred from direct assay /// 0006355 // regulation of transcription, DNA-dependent // traceable author statement /// 0006917 // induct…	0005634 // nucleus // inferred from direct assay /// 0005634 // nucleus // inferred from electronic annotation /// 0005634 // nucleus // non-traceable author statement	0003677 // DNA binding // non-traceable author statement /// 0003700 // sequence-specific DNA binding transcription factor activity // inferred from sequence or structural similarity /// 0003700 // sequence-specific DNA binding transcription factor activity // inferred from electronic annotation /// 0003700 // sequence-specific DNA binding transcription factor activity // inferred from direct ass…	chr20:34541545-34542428 (-) // 96.4 // q11.23	chr20q11.1-q11.23	SCAN domain containing 1		NM_016558 /// NM_033630	g15967154
11715210_s_at	2.38181	P	2.19349	P	1.13944	PNMAL1				chr19:46969749-46974820 (-) // 73.44 // q13.32	chr19q13.32	paraneoplastic Ma antigen family-like 1		NM_001103149 /// NM_018215	g156766052
11715211_s_at	5.07366	P	4.95062	P	1.08903	ZNF680	0006351 // transcription, DNA-dependent // inferred from electronic annotation /// 0006355 // regulation of transcription, DNA-dependent // inferred from electronic annotation	0005622 // intracellular // inferred from electronic annotation /// 0005634 // nucleus // inferred from direct assay /// 0005634 // nucleus // inferred from electronic annotation /// 0005730 // nucleolus // inferred from direct assay	0003676 // nucleic acid binding // inferred from electronic annotation /// 0003677 // DNA binding // inferred from electronic annotation /// 0008270 // zinc ion binding // inferred from electronic annotation /// 0046872 // metal ion binding // inferred from electronic annotation	chr7:63980254-64023505 (-) // 98.75 // q11.21	chr7q11.21	zinc finger protein 680		NM_001130022 /// NM_178558	g194097406
11715212_x_at	8.97252	P	8.80308	P	1.12462	SCAND1	0006355 // regulation of transcription, DNA-dependent // inferred from sequence or structural similarity /// 0006355 // regulation of transcription, DNA-dependent // inferred from electronic annotation /// 0006355 // regulation of transcription, DNA-dependent // inferred from direct assay /// 0006355 // regulation of transcription, DNA-dependent // traceable author statement /// 0006917 // induct…	0005634 // nucleus // inferred from direct assay /// 0005634 // nucleus // inferred from electronic annotation /// 0005634 // nucleus // non-traceable author statement	0003677 // DNA binding // non-traceable author statement /// 0003700 // sequence-specific DNA binding transcription factor activity // inferred from sequence or structural similarity /// 0003700 // sequence-specific DNA binding transcription factor activity // inferred from electronic annotation /// 0003700 // sequence-specific DNA binding transcription factor activity // inferred from direct ass…	chr20:34541545-34542428 (-) // 92.26 // q11.23	chr20q11.1-q11.23	SCAN domain containing 1		NM_016558 /// NM_033630	g15967155
11715213_s_at	3.00672	P	2.90441	P	1.07349	DUX1 /// DUX3 /// DUX5	0006351 // transcription, DNA-dependent // inferred from electronic annotation /// 0006355 // regulation of transcription, DNA-dependent // inferred from electronic annotation /// 0006366 // transcription from RNA polymerase II promoter // traceable author statement	0005634 // nucleus // inferred from electronic annotation /// 0005634 // nucleus // traceable author statement	0000976 // transcription regulatory region sequence-specific DNA binding // inferred from electronic annotation /// 0003677 // DNA binding // inferred from electronic annotation /// 0003700 // sequence-specific DNA binding transcription factor activity // inferred from electronic annotation /// 0043565 // sequence-specific DNA binding // inferred from electronic annotation	chr4:191012081-191012639 (+) // 70.54 // q35.2 /// chr4:191008781-191009339 (+) // 70.54 // q35.2 /// chr4:191005488-191006046 (+) // 70.54 // q35.2 /// chr4:190998894-190999452 (+) // 70.54 // q35.2 /// chr4:190995601-190996159 (+) // 70.54 // q35.2 /// chr4:190989011-190989569 (+) // 70.54 // q35.2 /// chr4:190943340-190943901 (-) // 70.54 // q35.2		double homeobox 1 /// double homeobox 3 /// double homeobox 5		NM_012146 /// NM_012148 /// NM_012149	g63985969
11715214_at	3.47054	P	3.22124	P	1.18863	MARK4	0000082 // G1/S transition of mitotic cell cycle // non-traceable author statement /// 0000086 // G2/M transition of mitotic cell cycle // non-traceable author statement /// 0000226 // microtubule cytoskeleton organization // inferred from mutant phenotype /// 0001578 // microtubule bundle formation // inferred from expression pattern /// 0006468 // protein phosphorylation // non-traceable author…	0000930 // gamma-tubulin complex // inferred from direct assay /// 0005737 // cytoplasm // inferred from direct assay /// 0005813 // centrosome // inferred from direct assay /// 0005815 // microtubule organizing center // inferred from direct assay /// 0005874 // microtubule // inferred from direct assay /// 0015630 // microtubule cytoskeleton // inferred from direct assay /// 0043005 // neuron p…	0000166 // nucleotide binding // inferred from electronic annotation /// 0004672 // protein kinase activity // inferred from electronic annotation /// 0004674 // protein serine/threonine kinase activity // inferred from direct assay /// 0004674 // protein serine/threonine kinase activity // inferred from electronic annotation /// 0004674 // protein serine/threonine kinase activity // non-traceabl…	chr19:45754841-45808541 (+) // 82.08 // q13.32	chr19q13.3	MAP/microtubule affinity-regulating kinase 4		NM_001199867 /// NM_031417	g33636755
11715215_s_at	2.56487	P	2.56487	P	1	GRK7	0006468 // protein phosphorylation // inferred from electronic annotation /// 0007165 // signal transduction // inferred from electronic annotation /// 0007601 // visual perception // inferred from electronic annotation /// 0016310 // phosphorylation // inferred from electronic annotation /// 0038032 // termination of G-protein coupled receptor signaling pathway // inferred from electronic annota…	0016020 // membrane // inferred from electronic annotation	0000166 // nucleotide binding // inferred from electronic annotation /// 0004672 // protein kinase activity // inferred from electronic annotation /// 0004674 // protein serine/threonine kinase activity // inferred from electronic annotation /// 0004703 // G-protein coupled receptor kinase activity // inferred from electronic annotation /// 0005524 // ATP binding // inferred from electronic annot…	chr3:141497042-141535892 (+) // 100.0 // q23	chr3q24	G protein-coupled receptor kinase 7		NM_139209	g51896040
11715216_s_at	2.10959	P	2.14074	P	0.978636	UGT2B28	0006805 // xenobiotic metabolic process // inferred from direct assay /// 0008152 // metabolic process // inferred from direct assay /// 0008152 // metabolic process // inferred from electronic annotation	0005783 // endoplasmic reticulum // inferred from direct assay /// 0005783 // endoplasmic reticulum // inferred from electronic annotation /// 0005789 // endoplasmic reticulum membrane // inferred from electronic annotation /// 0005792 // microsome // inferred from electronic annotation /// 0016020 // membrane // inferred from electronic annotation /// 0016021 // integral to membrane // inferred …	0015020 // glucuronosyltransferase activity // inferred from electronic annotation /// 0016740 // transferase activity // inferred from electronic annotation /// 0016757 // transferase activity, transferring glycosyl groups // inferred from electronic annotation /// 0016758 // transferase activity, transferring hexosyl groups // inferred from electronic annotation	chr4:70146216-70160767 (+) // 98.97 // q13.2 /// chr4:69870335-70080442 (-) // 95.41 // q13.2	chr4q13.2	UDP glucuronosyltransferase 2 family, polypeptide B28		NM_001207004 /// NM_053039	g16596679
11715217_s_at	3.13398	P	3.01794	P	1.08376	MOGAT2	0006071 // glycerol metabolic process // inferred from electronic annotation /// 0006629 // lipid metabolic process // inferred from electronic annotation /// 0006651 // diacylglycerol biosynthetic process // inferred from electronic annotation /// 0008610 // lipid biosynthetic process // inferred from electronic annotation /// 0019432 // triglyceride biosynthetic process // inferred from electro…	0005783 // endoplasmic reticulum // inferred from direct assay /// 0005783 // endoplasmic reticulum // inferred from electronic annotation /// 0005789 // endoplasmic reticulum membrane // inferred from electronic annotation /// 0016020 // membrane // inferred from electronic annotation /// 0016021 // integral to membrane // inferred from electronic annotation	0003846 // 2-acylglycerol O-acyltransferase activity // inferred from electronic annotation /// 0016407 // acetyltransferase activity // inferred from electronic annotation /// 0016740 // transferase activity // inferred from electronic annotation /// 0016746 // transferase activity, transferring acyl groups // inferred from electronic annotation /// 0016747 // transferase activity, transferring …	chr11:75428933-75442331 (+) // 100.0 // q13.5	chr11q13.5	monoacylglycerol O-acyltransferase 2		NM_025098	g37537526
11715218_s_at	10.2598	P	9.85068	P	1.32783	FAM127A		0005886 // plasma membrane // inferred from electronic annotation /// 0016020 // membrane // inferred from electronic annotation		chrX:134166332-134167573 (+) // 98.96 // q26.3	chrXq26	family with sequence similarity 127, member A		NM_001078171 /// NM_003928	g118200334
11715219_s_at	2.96397	P	2.96397	P	1	HIST1H2AG /// HIST1H2AH /// HIST1H2AI /// HIST1H2AK /// HIST1H2AL /// HIST1H2AM	0006334 // nucleosome assembly // inferred from electronic annotation /// 0006334 // nucleosome assembly // non-traceable author statement	0000786 // nucleosome // inferred from electronic annotation /// 0000786 // nucleosome // non-traceable author statement /// 0005634 // nucleus // inferred from electronic annotation /// 0005694 // chromosome // inferred from electronic annotation	0003677 // DNA binding // inferred from electronic annotation /// 0003677 // DNA binding // non-traceable author statement /// 0019899 // enzyme binding // inferred from physical interaction	chr6:27775976-27776445 (+) // 100.0 // p22.1	chr6p21.33 /// chr6p22.1	histone cluster 1, H2ag /// histone cluster 1, H2ah /// histone cluster 1, H2ai /// histone cluster 1, H2ak /// histone cluster 1, H2al /// histone cluster 1, H2am		NM_003509 /// NM_003510 /// NM_003511 /// NM_003514 /// NM_021064 /// NM_080596	g15718713
11715220_s_at	5.15605	P	5.61688	P	0.726565	C2orf44				chr2:24252205-24270296 (-) // 99.92 // p23.3	chr2p23.3	chromosome 2 open reading frame 44		NM_001142319 /// NM_025203	g214832548
11715221_x_at	8.0262	P	8.13104	P	0.929909	NSUN5	0032259 // methylation // inferred from electronic annotation		0008168 // methyltransferase activity // inferred from electronic annotation /// 0016740 // transferase activity // inferred from electronic annotation	chr7:72717226-72722823 (-) // 98.54 // q11.23	chr7q11.23	NOP2/Sun domain family, member 5		NM_001168347 /// NM_001168348 /// NM_018044 /// NM_148956	g23199996
11715222_at	5.08787	P	5.08787	P	1	MAGI3	0006915 // apoptotic process // non-traceable author statement /// 0035556 // intracellular signal transduction // non-traceable author statement /// 0044419 // interspecies interaction between organisms // inferred from electronic annotation	0005622 // intracellular // non-traceable author statement /// 0005634 // nucleus // inferred from electronic annotation /// 0005886 // plasma membrane // inferred from electronic annotation /// 0005923 // tight junction // inferred from electronic annotation /// 0016020 // membrane // non-traceable author statement /// 0016020 // membrane // inferred from electronic annotation /// 0030054 // cel…	0000166 // nucleotide binding // inferred from electronic annotation /// 0004385 // guanylate kinase activity // non-traceable author statement /// 0005515 // protein binding // inferred from physical interaction /// 0005524 // ATP binding // inferred from electronic annotation	chr1:113933474-114228545 (+) // 98.52 // p13.2	chr1p12-p11.2	membrane associated guanylate kinase, WW and PDZ domain containing 3		NM_001142782 /// NM_020965 /// NM_152900	g218505834
11715223_s_at	2.95087	P	2.95087	P	1	RNASE8	0090305 // nucleic acid phosphodiester bond hydrolysis // inferred from electronic annotation	0005576 // extracellular region // inferred from electronic annotation	0003676 // nucleic acid binding // inferred from electronic annotation /// 0004518 // nuclease activity // inferred from electronic annotation /// 0004519 // endonuclease activity // inferred from electronic annotation /// 0004522 // pancreatic ribonuclease activity // inferred from direct assay /// 0004522 // pancreatic ribonuclease activity // inferred from electronic annotation /// 0016787 // …	chr14:21526051-21526516 (+) // 100.0 // q11.2	chr14q11.2	ribonuclease, RNase A family, 8		NM_138331	g21687142
11715224_s_at	4.15088	P	4.15088	P	1	ACOXL	0006631 // fatty acid metabolic process // inferred from electronic annotation /// 0006635 // fatty acid beta-oxidation // inferred from electronic annotation /// 0008152 // metabolic process // inferred from electronic annotation /// 0055114 // oxidation-reduction process // inferred from electronic annotation	0005777 // peroxisome // inferred from electronic annotation	0003995 // acyl-CoA dehydrogenase activity // inferred from electronic annotation /// 0003997 // acyl-CoA oxidase activity // inferred from electronic annotation /// 0016491 // oxidoreductase activity // inferred from electronic annotation /// 0016627 // oxidoreductase activity, acting on the CH-CH group of donors // inferred from electronic annotation /// 0050660 // flavin adenine dinucleotide b…	chr2:111490149-111875799 (+) // 100.0 // q13	chr2q13	acyl-CoA oxidase-like		NM_001105516 /// NM_001142807 /// NM_001142808 /// NM_018308	g218563751
11715225_s_at	7.64815	P	7.60491	P	1.03043	VPS54	0006810 // transport // inferred from electronic annotation /// 0015031 // protein transport // inferred from electronic annotation /// 0040007 // growth // inferred from electronic annotation /// 0042147 // retrograde transport, endosome to Golgi // inferred from electronic annotation /// 0048873 // homeostasis of number of cells within a tissue // inferred from electronic annotation /// 0050881…			chr2:64119666-64246214 (-) // 98.65 // p14	chr2p13-p14	vacuolar protein sorting 54 homolog (S. cerevisiae)		NM_001005739 /// NM_016516	g54234033
11715226_s_at	4.10358	P	4.10358	P	1	PCDHA6	0007155 // cell adhesion // traceable author statement /// 0007155 // cell adhesion // inferred from electronic annotation /// 0007156 // homophilic cell adhesion // inferred from electronic annotation /// 0007399 // nervous system development // traceable author statement	0005576 // extracellular region // inferred from electronic annotation /// 0005886 // plasma membrane // inferred from electronic annotation /// 0005887 // integral to plasma membrane // traceable author statement /// 0016020 // membrane // inferred from electronic annotation /// 0016021 // integral to membrane // inferred from electronic annotation	0005509 // calcium ion binding // inferred from electronic annotation	chr5:140207649-140210088 (+) // 100.0 // q31.3	chr5q31	protocadherin alpha 6		NM_018909 /// NM_031848 /// NM_031849	g14165389
11715227_s_at	3.81424	P	3.81424	P	1	PCDHA7	0007155 // cell adhesion // traceable author statement /// 0007155 // cell adhesion // inferred from electronic annotation /// 0007156 // homophilic cell adhesion // inferred from electronic annotation /// 0007399 // nervous system development // traceable author statement	0005886 // plasma membrane // inferred from electronic annotation /// 0005887 // integral to plasma membrane // traceable author statement /// 0016020 // membrane // inferred from electronic annotation /// 0016021 // integral to membrane // inferred from electronic annotation	0005509 // calcium ion binding // inferred from electronic annotation	chr5:140213968-140216338 (+) // 100.0 // q31.3	chr5q31	protocadherin alpha 7		NM_018910 /// NM_031852	g14165418
11715228_s_at	2.85186	P	2.85186	P	1	OSTBETA	0006810 // transport // inferred from electronic annotation	0005886 // plasma membrane // inferred from direct assay /// 0005886 // plasma membrane // inferred from electronic annotation /// 0016020 // membrane // inferred from electronic annotation /// 0016021 // integral to membrane // inferred from electronic annotation	0005215 // transporter activity // inferred from electronic annotation	chr15:65342312-65345539 (+) // 99.78 // q22.31	chr15q22.31	organic solute transporter beta		NM_178859	g31341260
11715229_s_at	3.38182	P	3.38182	P	1	GRIP2	0007268 // synaptic transmission // traceable author statement	0005737 // cytoplasm // inferred from electronic annotation /// 0005829 // cytosol // traceable author statement /// 0005886 // plasma membrane // traceable author statement /// 0016020 // membrane // inferred from electronic annotation		chr3:14535172-14583588 (-) // 99.77 // p25.1	chr3p24-p23	glutamate receptor interacting protein 2		NM_001080423	g122937248
11715230_s_at	4.53064	P	4.74458	P	0.86218	PARD6A	0007049 // cell cycle // inferred from electronic annotation /// 0016032 // viral reproduction // traceable author statement /// 0034329 // cell junction assembly // traceable author statement /// 0045216 // cell-cell junction organization // traceable author statement /// 0045217 // cell-cell junction maintenance // inferred from sequence or structural similarity /// 0045217 // cell-cell junctio…	0001726 // ruffle // inferred from electronic annotation /// 0005634 // nucleus // inferred from sequence or structural similarity /// 0005634 // nucleus // inferred from electronic annotation /// 0005737 // cytoplasm // inferred from electronic annotation /// 0005829 // cytosol // traceable author statement /// 0005886 // plasma membrane // traceable author statement /// 0005886 // plasma membra…	0005080 // protein kinase C binding // inferred from electronic annotation /// 0005515 // protein binding // inferred from physical interaction /// 0008134 // transcription factor binding // traceable author statement /// 0017048 // Rho GTPase binding // inferred from sequence or structural similarity /// 0017048 // Rho GTPase binding // inferred from electronic annotation /// 0030742 // GTP-depe…	chr16:67694850-67696680 (+) // 91.99 // q22.1	chr16q22.1	par-6 partitioning defective 6 homolog alpha (C. elegans)		NM_001037281 /// NM_016948	g82659095
11715231_x_at	10.0226	P	10.0503	P	0.981004	RPL36	0000184 // nuclear-transcribed mRNA catabolic process, nonsense-mediated decay // traceable author statement /// 0006412 // translation // non-traceable author statement /// 0006412 // translation // traceable author statement /// 0006412 // translation // inferred from electronic annotation /// 0006413 // translational initiation // traceable author statement /// 0006414 // translational elongat…	0005622 // intracellular // inferred from electronic annotation /// 0005730 // nucleolus // inferred from direct assay /// 0005829 // cytosol // traceable author statement /// 0005840 // ribosome // inferred from electronic annotation /// 0022625 // cytosolic large ribosomal subunit // inferred from direct assay /// 0030529 // ribonucleoprotein complex // inferred from electronic annotation	0003735 // structural constituent of ribosome // non-traceable author statement /// 0003735 // structural constituent of ribosome // inferred from electronic annotation	chr19:5690271-5691676 (+) // 95.14 // p13.3	chr19p13.3	ribosomal protein L36	Ribosomal_Proteins // GenMAPP	NM_015414 /// NM_033643	g78190468
11715232_x_at	7.72115	P	7.72115	P	1	RPL36	0000184 // nuclear-transcribed mRNA catabolic process, nonsense-mediated decay // traceable author statement /// 0006412 // translation // non-traceable author statement /// 0006412 // translation // traceable author statement /// 0006412 // translation // inferred from electronic annotation /// 0006413 // translational initiation // traceable author statement /// 0006414 // translational elongat…	0005622 // intracellular // inferred from electronic annotation /// 0005730 // nucleolus // inferred from direct assay /// 0005829 // cytosol // traceable author statement /// 0005840 // ribosome // inferred from electronic annotation /// 0022625 // cytosolic large ribosomal subunit // inferred from direct assay /// 0030529 // ribonucleoprotein complex // inferred from electronic annotation	0003735 // structural constituent of ribosome // non-traceable author statement /// 0003735 // structural constituent of ribosome // inferred from electronic annotation	chr19:5690345-5691676 (+) // 96.05 // p13.3	chr19p13.3	ribosomal protein L36	Ribosomal_Proteins // GenMAPP	NM_015414 /// NM_033643	g78190469
11715233_s_at	4.19932	P	3.99824	P	1.14956	C21orf56				chr21:47581062-47604373 (-) // 95.94 // q22.3	chr21q22.3	chromosome 21 open reading frame 56		NM_001142854 /// NM_032261	g218749818
11715234_s_at	6.17615	P	5.97744	P	1.14767	UCN	0006954 // inflammatory response // inferred from electronic annotation /// 0006979 // response to oxidative stress // inferred from electronic annotation /// 0007186 // G-protein coupled receptor signaling pathway // traceable author statement /// 0007218 // neuropeptide signaling pathway // inferred from electronic annotation /// 0007565 // female pregnancy // inferred from electronic annotatio…	0005576 // extracellular region // inferred from electronic annotation /// 0030424 // axon // inferred from electronic annotation /// 0030425 // dendrite // inferred from electronic annotation /// 0043025 // neuronal cell body // inferred from electronic annotation /// 0043679 // axon terminus // inferred from electronic annotation	0001664 // G-protein coupled receptor binding // inferred from electronic annotation /// 0005179 // hormone activity // inferred from electronic annotation /// 0005184 // neuropeptide hormone activity // traceable author statement /// 0005515 // protein binding // inferred from physical interaction	chr2:27530264-27531130 (-) // 96.1 // p23.3	chr2p23-p21	urocortin		NM_003353	g12056477
11715235_x_at	10.6297	P	10.5468	P	1.05909	UQCRHL				chr1:46769391-46782448 (+) // 93.87 // p34.1 /// chr1:16133656-16134194 (-) // 91.08 // p36.21	chr1p36.21	ubiquinol-cytochrome c reductase hinge protein-like		NM_001089591	g148229490
11715236_s_at	3.14181	P	3.14181	P	1	PCDHGA12	0007155 // cell adhesion // inferred from electronic annotation /// 0007156 // homophilic cell adhesion // inferred from electronic annotation	0005886 // plasma membrane // inferred from electronic annotation /// 0016020 // membrane // inferred from electronic annotation /// 0016021 // integral to membrane // inferred from electronic annotation	0005509 // calcium ion binding // inferred from electronic annotation	chr5:140810157-140812789 (+) // 99.2 // q31.3	chr5q31	protocadherin gamma subfamily A, 12		NM_003735 /// NM_032094	g14196456
11715237_s_at	12.1735	P	12.1735	P	1	RPL9 /// TIPIN	0000076 // DNA replication checkpoint // inferred from mutant phenotype /// 0000077 // DNA damage checkpoint // inferred from electronic annotation /// 0000184 // nuclear-transcribed mRNA catabolic process, nonsense-mediated decay // traceable author statement /// 0006412 // translation // non-traceable author statement /// 0006412 // translation // traceable author statement /// 0006412 // trans…	0000790 // nuclear chromatin // inferred from direct assay /// 0005622 // intracellular // inferred from electronic annotation /// 0005634 // nucleus // inferred from direct assay /// 0005634 // nucleus // inferred from electronic annotation /// 0005730 // nucleolus // inferred from direct assay /// 0005737 // cytoplasm // inferred from direct assay /// 0005737 // cytoplasm // inferred from elect…	0003723 // RNA binding // traceable author statement /// 0003735 // structural constituent of ribosome // non-traceable author statement /// 0003735 // structural constituent of ribosome // inferred from electronic annotation /// 0003735 // structural constituent of ribosome // traceable author statement /// 0005515 // protein binding // inferred from physical interaction /// 0016740 // transfera…	chr4:39455746-39460207 (-) // 99.29 // p14	chr15q22.31 /// chr4p13	ribosomal protein L9 /// TIMELESS interacting protein	Ribosomal_Proteins // GenMAPP	NM_000661 /// NM_001024921 /// NM_017858	g72377376
11715238_x_at	12.096	P	12.0613	P	1.02434	RPL9	0000184 // nuclear-transcribed mRNA catabolic process, nonsense-mediated decay // traceable author statement /// 0006412 // translation // non-traceable author statement /// 0006412 // translation // traceable author statement /// 0006412 // translation // inferred from electronic annotation /// 0006413 // translational initiation // traceable author statement /// 0006414 // translational elongat…	0005622 // intracellular // inferred from electronic annotation /// 0005730 // nucleolus // inferred from direct assay /// 0005737 // cytoplasm // inferred from direct assay /// 0005829 // cytosol // traceable author statement /// 0005840 // ribosome // traceable author statement /// 0005840 // ribosome // inferred from electronic annotation /// 0022625 // cytosolic large ribosomal subunit // inf…	0003723 // RNA binding // traceable author statement /// 0003735 // structural constituent of ribosome // non-traceable author statement /// 0003735 // structural constituent of ribosome // inferred from electronic annotation /// 0003735 // structural constituent of ribosome // traceable author statement /// 0019843 // rRNA binding // inferred from electronic annotation	chr4:39455746-39460207 (-) // 99.29 // p14	chr4p13	ribosomal protein L9	Ribosomal_Proteins // GenMAPP	NM_000661 /// NM_001024921	g72377376
11715239_x_at	11.896	P	12.2174	P	0.800288	IFITM3	0006955 // immune response // traceable author statement /// 0009607 // response to biotic stimulus // inferred from electronic annotation /// 0009615 // response to virus // inferred from electronic annotation /// 0019221 // cytokine-mediated signaling pathway // traceable author statement /// 0045087 // innate immune response // inferred from electronic annotation /// 0060337 // type I interfer…	0005764 // lysosome // inferred from electronic annotation /// 0005765 // lysosomal membrane // inferred from electronic annotation /// 0005768 // endosome // inferred from electronic annotation /// 0005886 // plasma membrane // inferred from direct assay /// 0005886 // plasma membrane // inferred from electronic annotation /// 0016020 // membrane // traceable author statement /// 0016020 // memb…		chr11:319672-320914 (-) // 98.53 // p15.5	chr11p15.5	interferon induced transmembrane protein 3		NM_021034 /// NR_049759	g148612841
11715240_at	6.3518	P	6.30151	P	1.03548	ZNF184	0006351 // transcription, DNA-dependent // inferred from electronic annotation /// 0006355 // regulation of transcription, DNA-dependent // inferred from electronic annotation /// 0006355 // regulation of transcription, DNA-dependent // non-traceable author statement	0005622 // intracellular // inferred from electronic annotation /// 0005634 // nucleus // non-traceable author statement /// 0005634 // nucleus // inferred from electronic annotation	0003676 // nucleic acid binding // inferred from electronic annotation /// 0003677 // DNA binding // non-traceable author statement /// 0003677 // DNA binding // inferred from electronic annotation /// 0008270 // zinc ion binding // inferred from electronic annotation /// 0008270 // zinc ion binding // non-traceable author statement /// 0046872 // metal ion binding // inferred from electronic ann…	chr6:27418521-27440897 (-) // 95.7 // p22.1	chr6p21.3	zinc finger protein 184		NM_007149	g222831663
11715241_s_at	6.92687	P	6.89661	P	1.0212	LCE1D	0031424 // keratinization // inferred from electronic annotation /// 0071277 // cellular response to calcium ion // inferred from direct assay	0001533 // cornified envelope // inferred from direct assay /// 0005737 // cytoplasm // inferred from direct assay /// 0044444 // cytoplasmic part // inferred from direct assay /// 0048471 // perinuclear region of cytoplasm // inferred from direct assay		chr1:152770247-152770657 (+) // 87.21 // q21.3	chr1q21.3	late cornified envelope 1D		NM_178352	g146198734
11715242_s_at	3.23144	P	3.18739	P	1.03101	LCE3D	0031424 // keratinization // inferred from electronic annotation			chr1:152551860-152552980 (-) // 98.7 // q21.3	chr1q21	late cornified envelope 3D		NM_032563	g14211868
11715243_x_at	6.17673	P	5.95203	P	1.16853	LCE1F	0031424 // keratinization // inferred from electronic annotation			chr1:152748847-152749204 (+) // 77.31 // q21.3	chr1q21.3	late cornified envelope 1F		NM_178354	g30387645
11715244_x_at	6.49288	P	6.31603	P	1.13041	LCE1A	0031424 // keratinization // inferred from electronic annotation			chr1:152799948-152800281 (+) // 77.78 // q21.3 /// chr1:152759775-152760132 (+) // 86.19 // q21.3 /// chr1:152748847-152770615 (+) // 71.77 // q21.3	chr1q21.3	late cornified envelope 1A		NM_178348	g30387653
11715245_s_at	3.20318	P	3.20318	P	1	IGLL1	0006955 // immune response // non-traceable author statement	0005576 // extracellular region // inferred from electronic annotation /// 0016020 // membrane // non-traceable author statement		chr22:23915311-23922495 (-) // 100.0 // q11.23	chr22q11.23	immunoglobulin lambda-like polypeptide 1		NM_020070 /// NM_152855	g23110979
11715246_x_at	4.68496	P	4.68496	P	1	BAI1	0007155 // cell adhesion // inferred from electronic annotation /// 0007155 // cell adhesion // traceable author statement /// 0007165 // signal transduction // traceable author statement /// 0007165 // signal transduction // inferred from electronic annotation /// 0007166 // cell surface receptor signaling pathway // inferred from electronic annotation /// 0007186 // G-protein coupled receptor s…	0005886 // plasma membrane // traceable author statement /// 0005886 // plasma membrane // inferred from electronic annotation /// 0005887 // integral to plasma membrane // traceable author statement /// 0005911 // cell-cell junction // traceable author statement /// 0016020 // membrane // inferred from electronic annotation /// 0016021 // integral to membrane // traceable author statement /// 00…	0004871 // signal transducer activity // inferred from electronic annotation /// 0004872 // receptor activity // inferred from electronic annotation /// 0004888 // transmembrane signaling receptor activity // inferred from electronic annotation /// 0004930 // G-protein coupled receptor activity // inferred from electronic annotation /// 0004930 // G-protein coupled receptor activity // traceable …	chr8:143545376-143626367 (+) // 94.22 // q24.3	chr8q24.3	brain-specific angiogenesis inhibitor 1		NM_001702	g111118993
11715247_s_at	4.15088	P	4.15088	P	1	DEPDC5	0035556 // intracellular signal transduction // inferred from electronic annotation	0005622 // intracellular // inferred from electronic annotation		chr22:32150852-32302599 (+) // 100.0 // q12.2	chr22q12.3	DEP domain containing 5		NM_001007188 /// NM_001136029 /// NM_001242896 /// NM_001242897 /// NM_014662	g209862858
11715248_s_at	2.48413	P	2.13551	P	1.27334	CRISP2		0005576 // extracellular region // inferred from electronic annotation /// 0005615 // extracellular space // traceable author statement		chr6:49660071-49681299 (-) // 97.29 // p12.3	chr6p12.3	cysteine-rich secretory protein 2		NM_001142407 /// NM_001142408 /// NM_001142417 /// NM_001142435 /// NM_001261822 /// NM_003296	g215490017
11715249_s_at	2.20428	P	2.06512	P	1.10126	MAGEA12				chrX:151899294-151903172 (-) // 98.98 // q28	chrXq28	melanoma antigen family A, 12		NM_001166386 /// NM_001166387 /// NM_005367	g58530872
11715250_s_at	3.09381	P	3.14181	P	0.967276	KIAA0825				chr5:93854917-93954309 (-) // 93.94 // q15	chr5q15	KIAA0825		NM_001145678 /// NM_173665	g197100792
11715251_at	5.21106	P	5.73679	P	0.694611	CHST7	0005975 // carbohydrate metabolic process // inferred from electronic annotation /// 0005976 // polysaccharide metabolic process // traceable author statement /// 0006044 // N-acetylglucosamine metabolic process // inferred from direct assay /// 0006790 // sulfur compound metabolic process // inferred from direct assay /// 0030206 // chondroitin sulfate biosynthetic process // inferred from direc…	0000139 // Golgi membrane // inferred from electronic annotation /// 0005794 // Golgi apparatus // inferred from electronic annotation /// 0016020 // membrane // inferred from electronic annotation /// 0016021 // integral to membrane // non-traceable author statement /// 0016021 // integral to membrane // traceable author statement /// 0016021 // integral to membrane // inferred from electronic a…	0001517 // N-acetylglucosamine 6-O-sulfotransferase activity // inferred from direct assay /// 0008146 // sulfotransferase activity // inferred from electronic annotation /// 0008459 // chondroitin 6-sulfotransferase activity // inferred from direct assay /// 0008459 // chondroitin 6-sulfotransferase activity // inferred from electronic annotation /// 0016740 // transferase activity // inferred f…	chrX:46433191-46457837 (+) // 94.94 // p11.23	chrXp11.23	carbohydrate (N-acetylglucosamine 6-O) sulfotransferase 7		NM_019886	g23238227
11715252_at	7.34879	P	7.34879	P	1	RSRC1	0000380 // alternative nuclear mRNA splicing, via spliceosome // inferred from electronic annotation /// 0000398 // nuclear mRNA splicing, via spliceosome // inferred from direct assay /// 0006397 // mRNA processing // inferred from electronic annotation /// 0006468 // protein phosphorylation // inferred from electronic annotation /// 0006913 // nucleocytoplasmic transport // inferred from sequen…	0005634 // nucleus // inferred from sequence or structural similarity /// 0005634 // nucleus // inferred from electronic annotation /// 0005737 // cytoplasm // inferred from sequence or structural similarity /// 0005737 // cytoplasm // inferred from electronic annotation /// 0016607 // nuclear speck // inferred from sequence or structural similarity /// 0016607 // nuclear speck // inferred from e…	0005515 // protein binding // inferred from physical interaction	chr3:157827891-158262574 (+) // 96.3 // q25.32	chr3q25.32	arginine/serine-rich coiled-coil 1		NM_016625	g38488726
11715253_s_at	5.74306	P	5.73047	P	1.00877	KRTAP10-10 /// KRTAP10-6		0005882 // intermediate filament // inferred from electronic annotation /// 0045095 // keratin filament // inferred from electronic annotation		chr21:46020499-46058208 (+) // 97.5 // q22.3 /// chr21:46011148-46012386 (-) // 100.0 // q22.3	chr21q22.3	keratin associated protein 10-10 /// keratin associated protein 10-6		NM_181688 /// NM_198688	g148727297
11715254_s_at	3.32112	P	3.40626	P	0.942692	DEFB134	0006952 // defense response // inferred from electronic annotation /// 0042742 // defense response to bacterium // inferred from electronic annotation	0005576 // extracellular region // inferred from electronic annotation		chr8:11851488-11853760 (-) // 100.0 // p23.1	chr8p23.1	defensin, beta 134		NM_001033019	g74136826
11715255_s_at	2.40525	P	2.40525	P	1	TAS2R30	0050909 // sensory perception of taste // inferred from electronic annotation	0016021 // integral to membrane // inferred from electronic annotation	0004930 // G-protein coupled receptor activity // inferred from electronic annotation	chr12:11285883-11286843 (-) // 100.0 // p13.2	chr12p13.2	taste receptor, type 2, member 30		NM_001097643	g148235366
11715256_at	3.05256	P	2.81734	P	1.17709	XAGE3				chrX:52891559-52896332 (-) // 97.97 // p11.22	chrXp11.22	X antigen family, member 3		NM_130776 /// NM_133179	g19747268
11715257_x_at	3.0128	P	2.81734	P	1.14509	XAGE3				chrX:52891559-52896332 (-) // 97.97 // p11.22	chrXp11.22	X antigen family, member 3		NM_130776 /// NM_133179	g19747268
11715258_s_at	6.05905	P	5.87474	P	1.13627	PTMS	0006260 // DNA replication // traceable author statement	0005625 // soluble fraction // inferred from electronic annotation /// 0005634 // nucleus // traceable author statement /// 0005829 // cytosol // inferred from electronic annotation		chr12:6875540-6880118 (+) // 79.91 // p13.31	chr12p13	parathymosin		NM_002824	g46276862
11715259_s_at	2.51833	P	2.51833	P	1	IFNA5	0006952 // defense response // inferred from electronic annotation /// 0007596 // blood coagulation // traceable author statement /// 0009615 // response to virus // inferred from electronic annotation /// 0019221 // cytokine-mediated signaling pathway // traceable author statement /// 0045087 // innate immune response // traceable author statement /// 0060337 // type I interferon-mediated signal…	0005576 // extracellular region // traceable author statement /// 0005576 // extracellular region // inferred from electronic annotation /// 0005615 // extracellular space // inferred from electronic annotation	0005125 // cytokine activity // inferred from electronic annotation /// 0005126 // cytokine receptor binding // inferred from electronic annotation /// 0005126 // cytokine receptor binding // traceable author statement	chr9:21304685-21305255 (-) // 100.0 // p21.3	chr9p22	interferon, alpha 5		NM_002169	g4504596
11715260_at	5.22269	P	5.0688	P	1.11256	RRNAD1	0000154 // rRNA modification // inferred from electronic annotation /// 0031167 // rRNA methylation // inferred from electronic annotation	0016020 // membrane // inferred from electronic annotation /// 0016021 // integral to membrane // inferred from electronic annotation	0000179 // rRNA (adenine-N6,N6-)-dimethyltransferase activity // inferred from electronic annotation /// 0008649 // rRNA methyltransferase activity // inferred from electronic annotation	chr1:156698262-156706751 (+) // 96.22 // q23.1	chr1q23.1	ribosomal RNA adenine dimethylase domain containing 1		NM_001142560 /// NM_015997	g216548563
11715261_s_at	2.70769	P	2.70769	P	1	LOC440563 /// LOC649330		0030529 // ribonucleoprotein complex // inferred from electronic annotation	0000166 // nucleotide binding // inferred from electronic annotation /// 0003676 // nucleic acid binding // inferred from electronic annotation	chr1:12907235-12908237 (-) // 96.11 // p36.21 /// chr1:13182965-13183967 (-) // 95.71 // p36.21	chr1p36.21	heterogeneous nuclear ribonucleoprotein C-like /// heterogeneous nuclear ribonucleoprotein C-like		NM_001136561 /// NM_001146181	g226052116
11715262_at	3.32112	P	3.32112	P	1	MTNR1A	0007165 // signal transduction // inferred from electronic annotation /// 0007186 // G-protein coupled receptor signaling pathway // inferred from electronic annotation /// 0007187 // G-protein coupled receptor signaling pathway, coupled to cyclic nucleotide second messenger // traceable author statement /// 0007617 // mating behavior // traceable author statement /// 0007623 // circadian rhythm …	0005886 // plasma membrane // traceable author statement /// 0005886 // plasma membrane // inferred from electronic annotation /// 0005887 // integral to plasma membrane // inferred from direct assay /// 0005887 // integral to plasma membrane // traceable author statement /// 0016020 // membrane // inferred from electronic annotation /// 0016021 // integral to membrane // inferred from electronic…	0004871 // signal transducer activity // inferred from electronic annotation /// 0004872 // receptor activity // inferred from electronic annotation /// 0004930 // G-protein coupled receptor activity // inferred from electronic annotation /// 0008502 // melatonin receptor activity // inferred from electronic annotation /// 0008502 // melatonin receptor activity // traceable author statement /// 0…	chr4:187454808-187476537 (-) // 99.91 // q35.2	chr4q35.1	melatonin receptor 1A	GPCRDB_Class_A_Rhodopsin-like // GenMAPP /// Small_ligand_GPCRs // GenMAPP	NM_005958	g60498974
11715263_at	2.48549	P	2.40525	P	1.05719	SPEF2	0006139 // nucleobase-containing compound metabolic process // inferred from electronic annotation		0005524 // ATP binding // inferred from electronic annotation /// 0019205 // nucleobase-containing compound kinase activity // inferred from electronic annotation /// 0046983 // protein dimerization activity // inferred from electronic annotation	chr5:35617988-35814712 (+) // 99.75 // p13.2	chr5p13.2	sperm flagellar 2		NM_024867 /// NM_144722	g145699132
11715264_s_at	5.39256	P	5.34748	P	1.03174	UTS2R	0003105 // negative regulation of glomerular filtration // inferred from electronic annotation /// 0007165 // signal transduction // traceable author statement /// 0007165 // signal transduction // inferred from electronic annotation /// 0007186 // G-protein coupled receptor signaling pathway // traceable author statement /// 0007186 // G-protein coupled receptor signaling pathway // inferred fro…	0005769 // early endosome // inferred from electronic annotation /// 0005886 // plasma membrane // traceable author statement /// 0005886 // plasma membrane // inferred from electronic annotation /// 0016020 // membrane // traceable author statement /// 0016020 // membrane // inferred from electronic annotation /// 0016021 // integral to membrane // inferred from electronic annotation /// 0055037…	0001604 // urotensin II receptor activity // inferred from electronic annotation /// 0004871 // signal transducer activity // inferred from electronic annotation /// 0004872 // receptor activity // inferred from electronic annotation /// 0004930 // G-protein coupled receptor activity // traceable author statement /// 0004930 // G-protein coupled receptor activity // inferred from electronic annot…	chr17:80332200-80333370 (+) // 93.42 // q25.3	chr17q25.3	urotensin 2 receptor	GPCRDB_Other // GenMAPP	NM_018949	g9506744
11715265_at	7.27619	P	7.32295	P	0.968106	FIG4	0007033 // vacuole organization // inferred from electronic annotation /// 0007626 // locomotory behavior // inferred from electronic annotation /// 0008219 // cell death // inferred from electronic annotation /// 0010976 // positive regulation of neuron projection development // inferred from electronic annotation /// 0043473 // pigmentation // inferred from electronic annotation /// 0046488 // …	0005768 // endosome // inferred from electronic annotation /// 0005783 // endoplasmic reticulum // inferred from electronic annotation /// 0005794 // Golgi apparatus // inferred from electronic annotation /// 0010008 // endosome membrane // inferred from direct assay /// 0010008 // endosome membrane // inferred from electronic annotation /// 0016020 // membrane // inferred from electronic annotat…	0005515 // protein binding // inferred from physical interaction /// 0016787 // hydrolase activity // inferred from electronic annotation /// 0042578 // phosphoric ester hydrolase activity // inferred from electronic annotation	chr6:110012423-110146634 (+) // 99.42 // q21	chr6q21	FIG4 homolog, SAC1 lipid phosphatase domain containing (S. cerevisiae)		NM_014845	g189217868
11715266_s_at	2.54113	P	2.54113	P	1	PKD1L3	0001581 // detection of chemical stimulus involved in sensory perception of sour taste // inferred from sequence or structural similarity /// 0006810 // transport // inferred from electronic annotation /// 0006811 // ion transport // inferred from electronic annotation /// 0006812 // cation transport // inferred from sequence or structural similarity /// 0007218 // neuropeptide signaling pathway …	0009986 // cell surface // inferred from sequence or structural similarity /// 0016020 // membrane // inferred from electronic annotation /// 0016021 // integral to membrane // inferred from electronic annotation	0005216 // ion channel activity // inferred from electronic annotation /// 0005261 // cation channel activity // inferred from sequence or structural similarity /// 0008324 // cation transmembrane transporter activity // inferred from sequence or structural similarity /// 0030246 // carbohydrate binding // inferred from electronic annotation /// 0033040 // sour taste receptor activity // inferred…	chr16:71963440-72033877 (-) // 99.92 // q22.2	chr16q22.2	polycystic kidney disease 1-like 3		NM_181536	g31559824
11715267_s_at	2.25473	P	2.25473	P	1	EPPK1		0005737 // cytoplasm // inferred from electronic annotation /// 0005856 // cytoskeleton // non-traceable author statement /// 0005856 // cytoskeleton // inferred from electronic annotation	0005198 // structural molecule activity // non-traceable author statement	chr8:144939911-144947434 (-) // 47.97 // q24.3	chr8q24.3	epiplakin 1		NM_031308	g13876385
11715268_s_at	4.64385	P	4.54077	P	1.07406	GP1BB /// SEPT5 /// SEPT5-GP1BB	0000910 // cytokinesis // traceable author statement /// 0006184 // GTP catabolic process // traceable author statement /// 0007049 // cell cycle // inferred from electronic annotation /// 0007155 // cell adhesion // inferred from electronic annotation /// 0007166 // cell surface receptor signaling pathway // non-traceable author statement /// 0007596 // blood coagulation // traceable author stat…	0005737 // cytoplasm // inferred from electronic annotation /// 0005856 // cytoskeleton // inferred from electronic annotation /// 0005886 // plasma membrane // traceable author statement /// 0005886 // plasma membrane // inferred from direct assay /// 0005886 // plasma membrane // inferred from sequence or structural similarity /// 0005887 // integral to plasma membrane // non-traceable author s…	0000166 // nucleotide binding // inferred from electronic annotation /// 0003924 // GTPase activity // traceable author statement /// 0004888 // transmembrane signaling receptor activity // non-traceable author statement /// 0005198 // structural molecule activity // traceable author statement /// 0005515 // protein binding // inferred from physical interaction /// 0005525 // GTP binding // infer…	chr22:19711065-19712297 (+) // 96.35 // q11.21	chr22q /// chr22q11.21	glycoprotein Ib (platelet), beta polypeptide /// septin 5 /// SEPT5-GP1BB readthrough		NM_000407 /// NM_001009939 /// NM_002688 /// NR_037611 /// NR_037612	g90193628
11715269_x_at	3.52391	P	3.52391	P	1	ALG1L			0016740 // transferase activity // inferred from electronic annotation /// 0016757 // transferase activity, transferring glycosyl groups // inferred from electronic annotation	chr3:125648117-125652542 (-) // 80.31 // q21.2	chr3q21.2	asparagine-linked glycosylation 1-like		NM_001015050 /// NM_001195223	g62632743
11715270_s_at	4.73931	P	4.48967	P	1.18891	KLF7	0006351 // transcription, DNA-dependent // inferred from electronic annotation /// 0006355 // regulation of transcription, DNA-dependent // inferred from electronic annotation /// 0006357 // regulation of transcription from RNA polymerase II promoter // traceable author statement /// 0007409 // axonogenesis // inferred from electronic annotation /// 0007411 // axon guidance // inferred from elect…	0005622 // intracellular // inferred from electronic annotation /// 0005634 // nucleus // inferred from electronic annotation	0003676 // nucleic acid binding // inferred from electronic annotation /// 0003677 // DNA binding // inferred from electronic annotation /// 0003700 // sequence-specific DNA binding transcription factor activity // inferred from electronic annotation /// 0003700 // sequence-specific DNA binding transcription factor activity // traceable author statement /// 0003713 // transcription coactivator ac…	chr2:207945528-208030614 (-) // 96.34 // q33.3	chr2q32	Kruppel-like factor 7 (ubiquitous)		NM_003709	g142345029
11715271_s_at	6.6866	P	6.6866	P	1	DUX2 /// DUX4 /// DUX4L2 /// DUX4L3 /// DUX4L4 /// DUX4L5 /// DUX4L6 /// DUX4L7 /// LOC100288627 /// LOC100288657 /// LOC652119	0006351 // transcription, DNA-dependent // inferred from electronic annotation /// 0006355 // regulation of transcription, DNA-dependent // inferred from electronic annotation	0005634 // nucleus // inferred from electronic annotation	0000976 // transcription regulatory region sequence-specific DNA binding // inferred from electronic annotation /// 0003677 // DNA binding // inferred from electronic annotation /// 0003700 // sequence-specific DNA binding transcription factor activity // inferred from electronic annotation /// 0043565 // sequence-specific DNA binding // inferred from electronic annotation	chr10:135496886-135498492 (+) // 87.45 // q26.3 /// chr10:135480339-135481965 (+) // 87.45 // q26.3 /// chr10:135483649-135485275 (+) // 87.45 // q26.3 /// chr10:135493567-135495193 (+) // 87.45 // q26.3 /// chr10:135490277-135491883 (+) // 87.38 // q26.3 /// chr10:135486958-135488584 (+) // 87.38 // q26.3 /// chr4:191005266-191006883 (+) // 88.56 // q35.2 /// chr4:191011859-191013476 (+) // 88.5…	chr4q35 /// chr4q35.2	double homeobox 2 /// double homeobox 4 /// double homeobox 4 like 2 /// double homeobox 4 like 3 /// double homeobox 4 like 4 /// double homeobox 4 like 5 /// double homeobox 4 like 6 /// double homeobox 4 like 7 /// double homeobox protein 4-like /// double homeobox protein 4-like /// double homeobox protein 4-like protein 4-like		NM_001127386 /// NM_001127387 /// NM_001127388 /// NM_001127389 /// NM_001164467 /// NM_001177376 /// NM_001205218 /// NM_012147 /// NM_033178 /// NR_033487 /// NR_038191 /// XM_001720798 /// XM_003403593 /// XM_003403594	g119220600
11715272_s_at	1.97237	P	2.13754	P	0.891826	UGT2B11	0006805 // xenobiotic metabolic process // traceable author statement /// 0008152 // metabolic process // inferred from electronic annotation /// 0008210 // estrogen metabolic process // traceable author statement	0005783 // endoplasmic reticulum // inferred from electronic annotation /// 0005789 // endoplasmic reticulum membrane // inferred from electronic annotation /// 0005792 // microsome // inferred from electronic annotation /// 0016020 // membrane // inferred from electronic annotation /// 0016021 // integral to membrane // inferred from electronic annotation	0015020 // glucuronosyltransferase activity // inferred from electronic annotation /// 0016740 // transferase activity // inferred from electronic annotation /// 0016757 // transferase activity, transferring glycosyl groups // inferred from electronic annotation /// 0016758 // transferase activity, transferring hexosyl groups // inferred from electronic annotation	chr4:70146209-70160632 (+) // 95.93 // q13.2 /// chr4:70066052-70080449 (-) // 98.95 // q13.2	chr4q13.2	UDP glucuronosyltransferase 2 family, polypeptide B11		NM_001073	g4507822
11715273_at	2.96397	P	2.96397	P	1	TPM2	0006936 // muscle contraction // traceable author statement /// 0030049 // muscle filament sliding // traceable author statement /// 0043462 // regulation of ATPase activity // inferred from direct assay	0005737 // cytoplasm // inferred from electronic annotation /// 0005829 // cytosol // traceable author statement /// 0005856 // cytoskeleton // inferred from electronic annotation /// 0005862 // muscle thin filament tropomyosin // traceable author statement	0003779 // actin binding // inferred from direct assay /// 0003779 // actin binding // inferred from electronic annotation /// 0008307 // structural constituent of muscle // traceable author statement	chr9:35682922-35690053 (-) // 98.12 // p13.3	chr9p13	tropomyosin 2 (beta)	Striated_muscle_contraction // GenMAPP	NM_001145822 /// NM_003289 /// NM_213674	g47519592
11715274_x_at	3.23144	P	3.23144	P	1	TPM2	0006936 // muscle contraction // traceable author statement /// 0030049 // muscle filament sliding // traceable author statement /// 0043462 // regulation of ATPase activity // inferred from direct assay	0005737 // cytoplasm // inferred from electronic annotation /// 0005829 // cytosol // traceable author statement /// 0005856 // cytoskeleton // inferred from electronic annotation /// 0005862 // muscle thin filament tropomyosin // traceable author statement	0003779 // actin binding // inferred from direct assay /// 0003779 // actin binding // inferred from electronic annotation /// 0008307 // structural constituent of muscle // traceable author statement	chr9:35682922-35690053 (-) // 98.12 // p13.3	chr9p13	tropomyosin 2 (beta)	Striated_muscle_contraction // GenMAPP	NM_001145822 /// NM_003289 /// NM_213674	g47519592
11715275_s_at	1.93191	P	1.95158	P	0.986455	SSX1	0006351 // transcription, DNA-dependent // inferred from electronic annotation /// 0006355 // regulation of transcription, DNA-dependent // inferred from electronic annotation	0005622 // intracellular // inferred from electronic annotation /// 0005634 // nucleus // inferred from electronic annotation /// 0005634 // nucleus // traceable author statement	0003676 // nucleic acid binding // inferred from electronic annotation /// 0003714 // transcription corepressor activity // traceable author statement	chrX:48114796-48126879 (+) // 95.75 // p11.23	chrXp11.23	synovial sarcoma, X breakpoint 1		NM_005635	g28559010
11715276_s_at	9.38049	P	9.4395	P	0.959925	AURKAIP1	0045839 // negative regulation of mitosis // non-traceable author statement /// 0045862 // positive regulation of proteolysis // inferred from direct assay	0005634 // nucleus // inferred from direct assay /// 0005634 // nucleus // inferred from electronic annotation /// 0005730 // nucleolus // inferred from direct assay /// 0005739 // mitochondrion // inferred from direct assay /// 0005739 // mitochondrion // inferred from electronic annotation /// 0043231 // intracellular membrane-bounded organelle // inferred from direct assay	0005515 // protein binding // inferred from physical interaction	chr1:1309109-1310818 (-) // 95.93 // p36.33	chr1p36.33	aurora kinase A interacting protein 1		NM_001127229 /// NM_001127230 /// NM_017900	g187829327
11715277_s_at	9.3765	P	9.39837	P	0.984957	AURKAIP1	0045839 // negative regulation of mitosis // non-traceable author statement /// 0045862 // positive regulation of proteolysis // inferred from direct assay	0005634 // nucleus // inferred from direct assay /// 0005634 // nucleus // inferred from electronic annotation /// 0005730 // nucleolus // inferred from direct assay /// 0005739 // mitochondrion // inferred from direct assay /// 0005739 // mitochondrion // inferred from electronic annotation /// 0043231 // intracellular membrane-bounded organelle // inferred from direct assay	0005515 // protein binding // inferred from physical interaction	chr1:1309109-1310580 (-) // 95.58 // p36.33	chr1p36.33	aurora kinase A interacting protein 1		NM_001127229 /// NM_001127230 /// NM_017900	g187829339
11715278_s_at	9.37919	P	9.53788	P	0.895838	AURKAIP1	0045839 // negative regulation of mitosis // non-traceable author statement /// 0045862 // positive regulation of proteolysis // inferred from direct assay	0005634 // nucleus // inferred from direct assay /// 0005634 // nucleus // inferred from electronic annotation /// 0005730 // nucleolus // inferred from direct assay /// 0005739 // mitochondrion // inferred from direct assay /// 0005739 // mitochondrion // inferred from electronic annotation /// 0043231 // intracellular membrane-bounded organelle // inferred from direct assay	0005515 // protein binding // inferred from physical interaction	chr1:1309110-1310562 (-) // 98.31 // p36.33	chr1p36.33	aurora kinase A interacting protein 1		NM_001127229 /// NM_001127230 /// NM_017900	g187829359
11715279_x_at	2.36375	P	2.51528	P	0.900296	PGAM4	0006096 // glycolysis // non-traceable author statement /// 0006096 // glycolysis // inferred from electronic annotation /// 0008152 // metabolic process // inferred from electronic annotation		0003824 // catalytic activity // inferred from electronic annotation /// 0004082 // bisphosphoglycerate mutase activity // inferred from electronic annotation /// 0004083 // bisphosphoglycerate 2-phosphatase activity // inferred from electronic annotation /// 0004619 // phosphoglycerate mutase activity // non-traceable author statement /// 0004619 // phosphoglycerate mutase activity // inferred f…	chr10:99186064-99193197 (+) // 97.85 // q24.1 /// chr12:104424556-104426241 (+) // 95.05 // q23.3 /// chr12:94033678-94035362 (-) // 95.53 // q22 /// chrX:77223457-77225135 (-) // 97.38 // q21.1	chrXq13	phosphoglycerate mutase family member 4		NM_001029891	g84370365
11715280_s_at	6.12117	P	6.0734	P	1.03367	JUP /// KRT17	0000122 // negative regulation of transcription from RNA polymerase II promoter // not recorded /// 0000902 // cell morphogenesis // not recorded /// 0002159 // desmosome assembly // inferred from electronic annotation /// 0003136 // negative regulation of heart induction by canonical Wnt receptor signaling pathway // not recorded /// 0003181 // atrioventricular valve morphogenesis // not recorde…	0005634 // nucleus // inferred from mutant phenotype /// 0005667 // transcription factor complex // not recorded /// 0005737 // cytoplasm // inferred from mutant phenotype /// 0005737 // cytoplasm // inferred from direct assay /// 0005737 // cytoplasm // inferred from electronic annotation /// 0005829 // cytosol // inferred from sequence or structural similarity /// 0005829 // cytosol // inferred…	0003713 // transcription coactivator activity // inferred from direct assay /// 0005198 // structural molecule activity // not recorded /// 0005198 // structural molecule activity // inferred from electronic annotation /// 0005199 // structural constituent of cell wall // inferred by curator /// 0005200 // structural constituent of cytoskeleton // traceable author statement /// 0005515 // protein…	chr17:18330119-18335316 (+) // 95.24 // p11.2 /// chr17:39775691-39780882 (-) // 100.0 // q21.2	chr17q21 /// chr17q21.2	junction plakoglobin /// keratin 17		NM_000422 /// NM_002230 /// NM_021991	g197383031
11715281_at	3.61354	P	3.08222	P	1.44525	ASIP	0006091 // generation of precursor metabolites and energy // traceable author statement /// 0007165 // signal transduction // traceable author statement /// 0007267 // cell-cell signaling // traceable author statement /// 0009755 // hormone-mediated signaling pathway // inferred from electronic annotation	0005576 // extracellular region // inferred from electronic annotation /// 0005615 // extracellular space // traceable author statement	0005102 // receptor binding // traceable author statement	chr20:32848170-32857148 (+) // 100.0 // q11.22	chr20q11.2-q12	agouti signaling protein		NM_001672	g21327679
11715282_s_at	6.74783	P	6.74783	P	1	CGB /// CGB1 /// CGB2 /// CGB5 /// CGB7 /// CGB8	0006915 // apoptotic process // traceable author statement /// 0007165 // signal transduction // traceable author statement /// 0007267 // cell-cell signaling // traceable author statement /// 0007292 // female gamete generation // traceable author statement /// 0016486 // peptide hormone processing // traceable author statement /// 0034641 // cellular nitrogen compound metabolic process // trace…	0005576 // extracellular region // inferred from electronic annotation /// 0005576 // extracellular region // traceable author statement /// 0005625 // soluble fraction // traceable author statement	0005179 // hormone activity // inferred from electronic annotation /// 0005179 // hormone activity // traceable author statement	chr19:49547101-49548568 (+) // 100.0 // q13.33 /// chr19:49550894-49552361 (-) // 99.43 // q13.33 /// chr19:49526125-49527593 (-) // 99.2 // q13.33 /// chr19:49557530-49558997 (-) // 96.93 // q13.33	chr19q13.32	chorionic gonadotropin, beta polypeptide /// chorionic gonadotropin, beta polypeptide 1 /// chorionic gonadotropin, beta polypeptide 2 /// chorionic gonadotropin, beta polypeptide 5 /// chorionic gonadotropin, beta polypeptide 7 /// chorionic gonadotropin, beta polypeptide 8	Cell_cycle_KEGG // GenMAPP /// G1_to_S_cell_cycle_Reactome // GenMAPP	NM_000737 /// NM_033043 /// NM_033142 /// NM_033183 /// NM_033377 /// NM_033378	g15451747
11715283_at	2.81734	P	2.81734	P	1	CCKAR	0001659 // temperature homeostasis // inferred from electronic annotation /// 0001696 // gastric acid secretion // inferred from electronic annotation /// 0001764 // neuron migration // inferred from electronic annotation /// 0002023 // reduction of food intake in response to dietary excess // inferred from electronic annotation /// 0007165 // signal transduction // inferred from electronic annot…	0005737 // cytoplasm // inferred from electronic annotation /// 0005764 // lysosome // inferred from electronic annotation /// 0005768 // endosome // inferred from electronic annotation /// 0005783 // endoplasmic reticulum // inferred from electronic annotation /// 0005886 // plasma membrane // traceable author statement /// 0005886 // plasma membrane // inferred from electronic annotation /// 00…	0004871 // signal transducer activity // inferred from electronic annotation /// 0004872 // receptor activity // inferred from electronic annotation /// 0004930 // G-protein coupled receptor activity // inferred from electronic annotation /// 0004951 // cholecystokinin receptor activity // inferred from electronic annotation /// 0004951 // cholecystokinin receptor activity // traceable author sta…	chr4:26483017-26492042 (-) // 95.01 // p15.2	chr4p15.1-p15.2	cholecystokinin A receptor	GPCRDB_Class_A_Rhodopsin-like // GenMAPP /// Peptide_GPCRs // GenMAPP	NM_000730	g63054823
11715284_x_at	3.9495	P	3.59971	P	1.27438	C15orf40				chr15:83676701-83680393 (-) // 44.69 // q25.2	chr15q25.2	chromosome 15 open reading frame 40		NM_001160113 /// NM_001160114 /// NM_001160115 /// NM_001160116 /// NM_144597 /// NR_027649 /// NR_027650	g237858663
11715285_at	2.70692	P	2.81734	P	0.926318	C15orf40				chr15:83659370-83680393 (-) // 79.53 // q25.2	chr15q25.2	chromosome 15 open reading frame 40		NM_001160113 /// NM_001160114 /// NM_001160115 /// NM_001160116 /// NM_144597 /// NR_027649 /// NR_027650	g237858667
11715286_x_at	4.46889	P	4.46889	P	1	C15orf40				chr15:83659370-83680393 (-) // 79.53 // q25.2	chr15q25.2	chromosome 15 open reading frame 40		NM_001160113 /// NM_001160114 /// NM_001160115 /// NM_001160116 /// NM_144597 /// NR_027649 /// NR_027650	g237858667
11715287_at	5.29795	P	5.29795	P	1	C15orf40				chr15:83657716-83680393 (-) // 93.62 // q25.2	chr15q25.2	chromosome 15 open reading frame 40		NM_001160113 /// NM_001160114 /// NM_001160115 /// NM_001160116 /// NM_144597 /// NR_027649 /// NR_027650	g237858669
11715288_s_at	2.54113	P	2.54113	P	1	CASP14	0006508 // proteolysis // inferred from electronic annotation /// 0006915 // apoptotic process // inferred from electronic annotation /// 0006917 // induction of apoptosis // inferred from electronic annotation /// 0008544 // epidermis development // traceable author statement /// 0030154 // cell differentiation // inferred from electronic annotation	0005634 // nucleus // inferred from electronic annotation /// 0005737 // cytoplasm // inferred from electronic annotation /// 0045095 // keratin filament // inferred from electronic annotation	0004197 // cysteine-type endopeptidase activity // inferred from electronic annotation /// 0004197 // cysteine-type endopeptidase activity // traceable author statement /// 0008233 // peptidase activity // inferred from electronic annotation /// 0008234 // cysteine-type peptidase activity // inferred from electronic annotation /// 0016787 // hydrolase activity // inferred from electronic annotati…	chr19:15163014-15166900 (+) // 100.0 // p13.12	chr19p13.1	caspase 14, apoptosis-related cysteine peptidase		NM_012114	g6912285
11715289_s_at	3.38182	P	3.38182	P	1	AGRP	0007218 // neuropeptide signaling pathway // inferred from direct assay /// 0007218 // neuropeptide signaling pathway // inferred from electronic annotation /// 0007218 // neuropeptide signaling pathway // traceable author statement /// 0007631 // feeding behavior // traceable author statement /// 0008343 // adult feeding behavior // inferred from electronic annotation /// 0009755 // hormone-medi…	0005576 // extracellular region // inferred from electronic annotation /// 0005615 // extracellular space // inferred from direct assay /// 0005794 // Golgi apparatus // inferred from electronic annotation /// 0005796 // Golgi lumen // inferred from direct assay /// 0005796 // Golgi lumen // inferred from electronic annotation	0005102 // receptor binding // traceable author statement /// 0005184 // neuropeptide hormone activity // inferred from direct assay /// 0005184 // neuropeptide hormone activity // inferred from electronic annotation /// 0005184 // neuropeptide hormone activity // traceable author statement	chr16:67516473-67517304 (-) // 96.09 // q22.1	chr16q22	agouti related protein homolog (mouse)		NM_001138	g6598317
11715290_s_at	2.6474	P	2.6474	P	1	CLDN3	0001666 // response to hypoxia // inferred from expression pattern /// 0016338 // calcium-independent cell-cell adhesion // inferred from electronic annotation	0005886 // plasma membrane // inferred from electronic annotation /// 0005887 // integral to plasma membrane // traceable author statement /// 0005923 // tight junction // inferred from electronic annotation /// 0016020 // membrane // inferred from electronic annotation /// 0016021 // integral to membrane // traceable author statement /// 0016021 // integral to membrane // inferred from electroni…	0004888 // transmembrane signaling receptor activity // traceable author statement /// 0005198 // structural molecule activity // inferred from electronic annotation /// 0042802 // identical protein binding // inferred from electronic annotation	chr7:73183327-73184600 (-) // 91.65 // q11.23	chr7q11.23	claudin 3		NM_001306	g171541813
11715291_s_at	2.73161	P	2.73161	P	1	TBX5	0002009 // morphogenesis of an epithelium // inferred from electronic annotation /// 0003166 // bundle of His development // inferred from electronic annotation /// 0003181 // atrioventricular valve morphogenesis // inferred from electronic annotation /// 0003197 // endocardial cushion development // inferred from electronic annotation /// 0003218 // cardiac left ventricle formation // inferred f…	0005634 // nucleus // inferred from direct assay /// 0005634 // nucleus // inferred from electronic annotation /// 0005654 // nucleoplasm // traceable author statement /// 0005667 // transcription factor complex // inferred from electronic annotation /// 0005737 // cytoplasm // inferred from direct assay /// 0005737 // cytoplasm // traceable author statement	0000977 // RNA polymerase II regulatory region sequence-specific DNA binding // inferred from electronic annotation /// 0003677 // DNA binding // inferred from direct assay /// 0003677 // DNA binding // inferred from electronic annotation /// 0003700 // sequence-specific DNA binding transcription factor activity // inferred from direct assay /// 0003700 // sequence-specific DNA binding transcript…	chr12:114803901-114841703 (-) // 100.0 // q24.21	chr12q24.1	T-box 5		NM_000192 /// NM_080717 /// NM_080718 /// NM_181486	g18201895
11715292_at	2.48413	P	2.48413	P	1	ST8SIA1	0005975 // carbohydrate metabolic process // traceable author statement /// 0006486 // protein glycosylation // inferred from electronic annotation /// 0006629 // lipid metabolic process // inferred from electronic annotation /// 0006665 // sphingolipid metabolic process // inferred from electronic annotation /// 0006688 // glycosphingolipid biosynthetic process // traceable author statement /// …	0000139 // Golgi membrane // inferred from electronic annotation /// 0005794 // Golgi apparatus // inferred from electronic annotation /// 0016020 // membrane // inferred from electronic annotation /// 0016021 // integral to membrane // traceable author statement /// 0016021 // integral to membrane // inferred from electronic annotation /// 0030173 // integral to Golgi membrane // inferred from e…	0003828 // alpha-N-acetylneuraminate alpha-2,8-sialyltransferase activity // inferred from electronic annotation /// 0008373 // sialyltransferase activity // traceable author statement /// 0008373 // sialyltransferase activity // inferred from electronic annotation /// 0016740 // transferase activity // inferred from electronic annotation /// 0016757 // transferase activity, transferring glycosyl…	chr12:22346325-22487648 (-) // 89.49 // p12.1	chr12p12.1-p11.2	ST8 alpha-N-acetyl-neuraminide alpha-2,8-sialyltransferase 1		NM_003034	g163792206
11715293_s_at	3.07675	P	3.05256	P	1.01691	TRPT1	0006388 // tRNA splicing, via endonucleolytic cleavage and ligation // inferred from electronic annotation /// 0008033 // tRNA processing // inferred from electronic annotation		0000215 // tRNA 2'-phosphotransferase activity // inferred from electronic annotation /// 0008665 // 2'-phosphotransferase activity // inferred from electronic annotation /// 0016740 // transferase activity // inferred from electronic annotation /// 0016772 // transferase activity, transferring phosphorus-containing groups // inferred from electronic annotation	chr11:63991271-63993726 (-) // 87.4 // q13.1	chr11q13.1	tRNA phosphotransferase 1		NM_001033678 /// NM_001160389 /// NM_001160390 /// NM_001160392 /// NM_001160393 /// NM_031472	g238550164
11715294_s_at	2.38181	P	2.38181	P	1	HECTD2	0006464 // cellular protein modification process // inferred from electronic annotation /// 0016567 // protein ubiquitination // inferred from electronic annotation /// 0042787 // protein ubiquitination involved in ubiquitin-dependent protein catabolic process // not recorded	0005622 // intracellular // inferred from electronic annotation /// 0005634 // nucleus // not recorded /// 0005737 // cytoplasm // not recorded	0004842 // ubiquitin-protein ligase activity // not recorded /// 0016874 // ligase activity // inferred from electronic annotation /// 0016881 // acid-amino acid ligase activity // inferred from electronic annotation	chr10:93170095-93222967 (+) // 62.28 // q23.32	chr10q23.32	HECT domain containing E3 ubiquitin protein ligase 2		NM_173497 /// NM_182765	g190341081
11715295_s_at	3.11747	P	3.11747	P	1	CCL27	0006935 // chemotaxis // traceable author statement /// 0006955 // immune response // inferred from electronic annotation /// 0006955 // immune response // traceable author statement /// 0007267 // cell-cell signaling // traceable author statement	0005576 // extracellular region // traceable author statement /// 0005576 // extracellular region // inferred from electronic annotation /// 0005615 // extracellular space // inferred from electronic annotation	0005125 // cytokine activity // inferred from electronic annotation /// 0008009 // chemokine activity // inferred from electronic annotation /// 0008009 // chemokine activity // traceable author statement	chr9:34661893-34662689 (-) // 94.88 // p13.3	chr9p13	chemokine (C-C motif) ligand 27		NM_006664	g22165428
11715296_s_at	4.92367	P	4.92367	P	1	KRT33A		0005882 // intermediate filament // inferred from electronic annotation	0005198 // structural molecule activity // inferred from electronic annotation	chr17:39502370-39507056 (-) // 100.0 // q21.2	chr17q12-q21	keratin 33A		NM_004138	g14917116
11715297_at	2.6474	P	2.6474	P	1	FXN	0006119 // oxidative phosphorylation // inferred from electronic annotation /// 0006783 // heme biosynthetic process // non-traceable author statement /// 0006783 // heme biosynthetic process // inferred from electronic annotation /// 0006810 // transport // inferred from electronic annotation /// 0006811 // ion transport // inferred from electronic annotation /// 0006879 // cellular iron ion hom…	0005737 // cytoplasm // inferred from electronic annotation /// 0005739 // mitochondrion // inferred from direct assay /// 0005739 // mitochondrion // inferred from electronic annotation /// 0005759 // mitochondrial matrix // inferred from sequence or structural similarity /// 0005759 // mitochondrial matrix // non-traceable author statement /// 0005829 // cytosol // inferred from direct assay	0004322 // ferroxidase activity // inferred from direct assay /// 0004322 // ferroxidase activity // inferred from electronic annotation /// 0005515 // protein binding // inferred from physical interaction /// 0008198 // ferrous iron binding // inferred from direct assay /// 0008199 // ferric iron binding // inferred from direct assay /// 0016491 // oxidoreductase activity // inferred from electr…	chr9:71650478-71715094 (+) // 94.59 // q21.11	chr9q21.11	frataxin		NM_000144 /// NM_001161706 /// NM_181425	g239787197
11715298_x_at	2.38181	P	2.32099	P	1.04306	SH2D2A	0001525 // angiogenesis // inferred from electronic annotation /// 0007165 // signal transduction // traceable author statement /// 0007275 // multicellular organismal development // inferred from electronic annotation /// 0030154 // cell differentiation // inferred from electronic annotation	0005625 // soluble fraction // traceable author statement /// 0005737 // cytoplasm // inferred from electronic annotation /// 0005737 // cytoplasm // traceable author statement	0005070 // SH3/SH2 adaptor activity // traceable author statement /// 0017124 // SH3 domain binding // inferred from electronic annotation	chr1:156776851-156786640 (-) // 97.23 // q23.1	chr1q21	SH2 domain containing 2A		NM_001161441 /// NM_001161442 /// NM_001161443 /// NM_001161444 /// NM_003975	g239787782
11715299_s_at	3.38182	P	3.38182	P	1	PRAMEF24 /// PRAMEF7 /// PRAMEF8				chr1:12977512-12980233 (+) // 100.0 // p36.21 /// chr1:13607766-13610487 (-) // 99.86 // p36.21 /// chr1:13386981-13389702 (-) // 99.79 // p36.21	chr1p36.21	putative PRAME family member 24 /// PRAME family member 7 /// PRAME family member 8		NM_001012276 /// NM_001012277 /// XR_108378	g59676592
11715300_s_at	2.23028	P	2.23028	P	1	SSX3	0006351 // transcription, DNA-dependent // inferred from electronic annotation /// 0006355 // regulation of transcription, DNA-dependent // inferred from electronic annotation	0005622 // intracellular // inferred from electronic annotation /// 0005634 // nucleus // inferred from electronic annotation	0003676 // nucleic acid binding // inferred from electronic annotation	chrX:48205862-48216142 (-) // 94.5 // p11.23	chrXp11.23	synovial sarcoma, X breakpoint 3		NM_021014 /// NM_175711	g28559007
11715301_s_at	9.31667	P	9.32928	P	0.9913	NOP16		0005634 // nucleus // inferred from direct assay /// 0005634 // nucleus // inferred from electronic annotation /// 0005730 // nucleolus // inferred from direct assay /// 0005730 // nucleolus // inferred from electronic annotation /// 0043231 // intracellular membrane-bounded organelle // inferred from direct assay		chr5:175811231-175815540 (-) // 100.0 // q35.2	chr5q35.2	NOP16 nucleolar protein homolog (yeast)		NM_001256539 /// NM_001256540 /// NM_016391	g158518424
11715302_s_at	2.9926	P	2.9926	P	1	NT5C1A	0006144 // purine base metabolic process // traceable author statement /// 0006195 // purine nucleotide catabolic process // traceable author statement /// 0006206 // pyrimidine base metabolic process // traceable author statement /// 0009116 // nucleoside metabolic process // non-traceable author statement /// 0009117 // nucleotide metabolic process // inferred from electronic annotation /// 000…	0005737 // cytoplasm // inferred from electronic annotation /// 0005829 // cytosol // non-traceable author statement /// 0005829 // cytosol // traceable author statement	0000166 // nucleotide binding // inferred from electronic annotation /// 0000287 // magnesium ion binding // inferred from electronic annotation /// 0008253 // 5'-nucleotidase activity // not recorded /// 0008253 // 5'-nucleotidase activity // non-traceable author statement /// 0008253 // 5'-nucleotidase activity // inferred from electronic annotation /// 0016787 // hydrolase activity // inferred…	chr1:40124792-40137710 (-) // 99.91 // p34.2	chr1p34.3-p33	5'-nucleotidase, cytosolic IA		NM_032526	g14210537
11715303_s_at	5.39256	P	5.11584	P	1.21143	CEMP1	0005975 // carbohydrate metabolic process // inferred from electronic annotation /// 0006044 // N-acetylglucosamine metabolic process // inferred from electronic annotation	0005737 // cytoplasm // inferred from electronic annotation	0008448 // N-acetylglucosamine-6-phosphate deacetylase activity // inferred from electronic annotation /// 0016787 // hydrolase activity // inferred from electronic annotation /// 0016810 // hydrolase activity, acting on carbon-nitrogen (but not peptide) bonds // inferred from electronic annotation	chr16:2580035-2581419 (-) // 95.84 // p13.3	chr16p13.3	cementum protein 1		NM_001048212	g187608423
11715304_s_at	4.76473	P	4.76473	P	1	PLCB3	0006629 // lipid metabolic process // inferred from electronic annotation /// 0006892 // post-Golgi vesicle-mediated transport // inferred from electronic annotation /// 0007165 // signal transduction // inferred from electronic annotation /// 0007186 // G-protein coupled receptor signaling pathway // inferred from electronic annotation /// 0007268 // synaptic transmission // traceable author sta…	0005622 // intracellular // inferred from electronic annotation /// 0005829 // cytosol // traceable author statement /// 0016020 // membrane // inferred from electronic annotation /// 0042383 // sarcolemma // inferred from electronic annotation	0004435 // phosphatidylinositol phospholipase C activity // inferred from electronic annotation /// 0004629 // phospholipase C activity // traceable author statement /// 0004629 // phospholipase C activity // inferred from electronic annotation /// 0004871 // signal transducer activity // inferred from electronic annotation /// 0005509 // calcium ion binding // inferred from electronic annotation…	chr11:64019121-64035028 (+) // 99.11 // q13.1	chr11q13	phospholipase C, beta 3 (phosphatidylinositol-specific)	Calcium_regulation_in_cardiac_cells // GenMAPP /// G_Protein_Signaling // GenMAPP /// MAPK_Cascade // GenMAPP /// S1P_Signaling // GenMAPP /// Smooth_muscle_contraction // GenMAPP	NM_000932 /// NM_001184883	g11386138
11715305_s_at	7.24799	P	7.38358	P	0.910303	HOXA10	0006351 // transcription, DNA-dependent // inferred from electronic annotation /// 0006355 // regulation of transcription, DNA-dependent // inferred from electronic annotation /// 0007275 // multicellular organismal development // inferred from electronic annotation /// 0007275 // multicellular organismal development // traceable author statement /// 0007283 // spermatogenesis // traceable author…	0005634 // nucleus // inferred from electronic annotation /// 0005667 // transcription factor complex // inferred from electronic annotation	0003677 // DNA binding // inferred from electronic annotation /// 0003700 // sequence-specific DNA binding transcription factor activity // inferred from electronic annotation /// 0005515 // protein binding // inferred from physical interaction /// 0043565 // sequence-specific DNA binding // inferred from electronic annotation	chr7:27210210-27213955 (-) // 93.96 // p15.2	chr7p15.2	homeobox A10		NM_018951 /// NM_153715 /// NR_037939	g83977447
11715306_s_at	10.0299	P	9.88589	P	1.105	AREG /// AREGB	0007173 // epidermal growth factor receptor signaling pathway // inferred from direct assay /// 0007186 // G-protein coupled receptor signaling pathway // inferred from direct assay /// 0007267 // cell-cell signaling // traceable author statement /// 0008283 // cell proliferation // traceable author statement /// 0045740 // positive regulation of DNA replication // inferred from mutant phenotype	0005615 // extracellular space // inferred from direct assay /// 0005615 // extracellular space // inferred from electronic annotation /// 0005615 // extracellular space // traceable author statement /// 0009986 // cell surface // inferred from direct assay /// 0016020 // membrane // inferred from electronic annotation /// 0016021 // integral to membrane // inferred from electronic annotation	0005125 // cytokine activity // inferred from electronic annotation /// 0008083 // growth factor activity // inferred from electronic annotation /// 0008083 // growth factor activity // traceable author statement	chr4:75310852-75320725 (+) // 86.14 // q13.3 /// chr4:75480628-75490484 (+) // 86.06 // q13.3	chr4q13-q21 /// chr4q13.3	amphiregulin /// amphiregulin B		NM_001657 /// XM_001125684	g22035683
11715307_s_at	5.32219	P	5.32219	P	1	MLXIPL	0000122 // negative regulation of transcription from RNA polymerase II promoter // inferred from electronic annotation /// 0006112 // energy reserve metabolic process // traceable author statement /// 0006351 // transcription, DNA-dependent // inferred from electronic annotation /// 0006355 // regulation of transcription, DNA-dependent // non-traceable author statement /// 0006355 // regulation o…	0005634 // nucleus // inferred from sequence or structural similarity /// 0005634 // nucleus // non-traceable author statement /// 0005634 // nucleus // inferred from electronic annotation /// 0005654 // nucleoplasm // traceable author statement /// 0005667 // transcription factor complex // non-traceable author statement /// 0005667 // transcription factor complex // inferred from electronic ann…	0003677 // DNA binding // inferred from sequence or structural similarity /// 0003677 // DNA binding // non-traceable author statement /// 0003677 // DNA binding // inferred from electronic annotation /// 0003700 // sequence-specific DNA binding transcription factor activity // non-traceable author statement /// 0008134 // transcription factor binding // inferred from physical interaction /// 000…	chr7:73007523-73038870 (-) // 93.49 // q11.23	chr7q11.23	MLX interacting protein-like		NM_032951 /// NM_032952 /// NM_032953 /// NM_032954 /// NM_032994	g78711801
11715308_s_at	4.57772	P	4.48892	P	1.06348	MLXIPL	0000122 // negative regulation of transcription from RNA polymerase II promoter // inferred from electronic annotation /// 0006112 // energy reserve metabolic process // traceable author statement /// 0006351 // transcription, DNA-dependent // inferred from electronic annotation /// 0006355 // regulation of transcription, DNA-dependent // non-traceable author statement /// 0006355 // regulation o…	0005634 // nucleus // inferred from sequence or structural similarity /// 0005634 // nucleus // non-traceable author statement /// 0005634 // nucleus // inferred from electronic annotation /// 0005654 // nucleoplasm // traceable author statement /// 0005667 // transcription factor complex // non-traceable author statement /// 0005667 // transcription factor complex // inferred from electronic ann…	0003677 // DNA binding // inferred from sequence or structural similarity /// 0003677 // DNA binding // non-traceable author statement /// 0003677 // DNA binding // inferred from electronic annotation /// 0003700 // sequence-specific DNA binding transcription factor activity // non-traceable author statement /// 0008134 // transcription factor binding // inferred from physical interaction /// 000…	chr7:73007523-73038870 (-) // 93.38 // q11.23	chr7q11.23	MLX interacting protein-like		NM_032951 /// NM_032952 /// NM_032953 /// NM_032954 /// NM_032994	g78711800
11715309_s_at	5.12702	P	5.08787	P	1.02751	MLXIPL	0000122 // negative regulation of transcription from RNA polymerase II promoter // inferred from electronic annotation /// 0006112 // energy reserve metabolic process // traceable author statement /// 0006351 // transcription, DNA-dependent // inferred from electronic annotation /// 0006355 // regulation of transcription, DNA-dependent // non-traceable author statement /// 0006355 // regulation o…	0005634 // nucleus // inferred from sequence or structural similarity /// 0005634 // nucleus // non-traceable author statement /// 0005634 // nucleus // inferred from electronic annotation /// 0005654 // nucleoplasm // traceable author statement /// 0005667 // transcription factor complex // non-traceable author statement /// 0005667 // transcription factor complex // inferred from electronic ann…	0003677 // DNA binding // inferred from sequence or structural similarity /// 0003677 // DNA binding // non-traceable author statement /// 0003677 // DNA binding // inferred from electronic annotation /// 0003700 // sequence-specific DNA binding transcription factor activity // non-traceable author statement /// 0008134 // transcription factor binding // inferred from physical interaction /// 000…	chr7:73007523-73038870 (-) // 93.48 // q11.23	chr7q11.23	MLX interacting protein-like		NM_032951 /// NM_032952 /// NM_032953 /// NM_032954 /// NM_032994	g78711807
11715310_s_at	5.11584	P	5.11584	P	1	MLXIPL	0000122 // negative regulation of transcription from RNA polymerase II promoter // inferred from electronic annotation /// 0006112 // energy reserve metabolic process // traceable author statement /// 0006351 // transcription, DNA-dependent // inferred from electronic annotation /// 0006355 // regulation of transcription, DNA-dependent // non-traceable author statement /// 0006355 // regulation o…	0005634 // nucleus // inferred from sequence or structural similarity /// 0005634 // nucleus // non-traceable author statement /// 0005634 // nucleus // inferred from electronic annotation /// 0005654 // nucleoplasm // traceable author statement /// 0005667 // transcription factor complex // non-traceable author statement /// 0005667 // transcription factor complex // inferred from electronic ann…	0003677 // DNA binding // inferred from sequence or structural similarity /// 0003677 // DNA binding // non-traceable author statement /// 0003677 // DNA binding // inferred from electronic annotation /// 0003700 // sequence-specific DNA binding transcription factor activity // non-traceable author statement /// 0008134 // transcription factor binding // inferred from physical interaction /// 000…	chr7:73007523-73038870 (-) // 93.36 // q11.23	chr7q11.23	MLX interacting protein-like		NM_032951 /// NM_032952 /// NM_032953 /// NM_032954 /// NM_032994	g78711808
11715311_s_at	2.30506	P	2.30506	P	1	DEFB103A /// DEFB103B	0006952 // defense response // inferred from electronic annotation /// 0006965 // positive regulation of biosynthetic process of antibacterial peptides active against Gram-positive bacteria // traceable author statement /// 0042742 // defense response to bacterium // inferred from electronic annotation /// 0045087 // innate immune response // traceable author statement	0005576 // extracellular region // non-traceable author statement /// 0005576 // extracellular region // traceable author statement /// 0005576 // extracellular region // inferred from electronic annotation /// 0005796 // Golgi lumen // traceable author statement		chr8:7738913-7740178 (+) // 97.58 // p23.1 /// chr8:7286417-7287682 (-) // 97.58 // p23.1	chr8p23 /// chr8p23.1	defensin, beta 103A /// defensin, beta 103B		NM_001081551 /// NM_018661	g125661057
11715312_at	5.15684	P	5.15684	P	1	FOXC2	0000122 // negative regulation of transcription from RNA polymerase II promoter // inferred from sequence or structural similarity /// 0000122 // negative regulation of transcription from RNA polymerase II promoter // inferred from electronic annotation /// 0001501 // skeletal system development // inferred from electronic annotation /// 0001503 // ossification // not recorded /// 0001503 // ossi…	0005634 // nucleus // inferred from direct assay /// 0005634 // nucleus // inferred from electronic annotation /// 0005667 // transcription factor complex // not recorded	0001077 // RNA polymerase II core promoter proximal region sequence-specific DNA binding transcription factor activity involved in positive regulation of transcription // inferred from direct assay /// 0003677 // DNA binding // inferred from electronic annotation /// 0003690 // double-stranded DNA binding // not recorded /// 0003700 // sequence-specific DNA binding transcription factor activity /…	chr16:86600856-86602535 (+) // 89.66 // q24.1	chr16q24.1	forkhead box C2 (MFH-1, mesenchyme forkhead 1)		NM_005251	g197333789
11715313_s_at	6.65354	P	6.59692	P	1.04002	LHB	0006701 // progesterone biosynthetic process // traceable author statement /// 0007165 // signal transduction // traceable author statement /// 0007267 // cell-cell signaling // traceable author statement /// 0008584 // male gonad development // traceable author statement /// 0016486 // peptide hormone processing // traceable author statement /// 0034641 // cellular nitrogen compound metabolic pr…	0005576 // extracellular region // traceable author statement /// 0005576 // extracellular region // inferred from electronic annotation /// 0005625 // soluble fraction // traceable author statement	0005102 // receptor binding // traceable author statement /// 0005179 // hormone activity // inferred from electronic annotation	chr19:49519236-49520347 (-) // 100.0 // q13.33	chr19q13.32	luteinizing hormone beta polypeptide		NM_000894	g15431286
11715314_at	3.47054	P	3.47054	P	1					chr7:66136417-66148154 (+) // 96.52 // q11.21					g240255429
11715315_s_at	4.19932	P	4.19932	P	1	RABGEF1	0006810 // transport // inferred from electronic annotation /// 0006897 // endocytosis // inferred from electronic annotation /// 0015031 // protein transport // inferred from electronic annotation /// 0051260 // protein homooligomerization // inferred from electronic annotation	0005737 // cytoplasm // inferred from electronic annotation /// 0005768 // endosome // inferred from electronic annotation /// 0005769 // early endosome // inferred from electronic annotation /// 0055037 // recycling endosome // inferred from electronic annotation	0003677 // DNA binding // inferred from electronic annotation /// 0005515 // protein binding // inferred from physical interaction /// 0008270 // zinc ion binding // inferred from electronic annotation /// 0046872 // metal ion binding // inferred from electronic annotation	chr7:66136417-66148154 (+) // 96.52 // q11.21	chr7q11.21	RAB guanine nucleotide exchange factor (GEF) 1		NM_014504	g240255429
11715316_x_at	3.41052	P	3.61086	P	0.870343	HLA-C	0001539 // ciliary or flagellar motility // non-traceable author statement /// 0002474 // antigen processing and presentation of peptide antigen via MHC class I // inferred from electronic annotation /// 0002474 // antigen processing and presentation of peptide antigen via MHC class I // traceable author statement /// 0002479 // antigen processing and presentation of exogenous peptide antigen via…	0000139 // Golgi membrane // traceable author statement /// 0005576 // extracellular region // inferred from electronic annotation /// 0005858 // axonemal dynein complex // non-traceable author statement /// 0005886 // plasma membrane // traceable author statement /// 0005886 // plasma membrane // inferred from electronic annotation /// 0005887 // integral to plasma membrane // non-traceable auth…	0003777 // microtubule motor activity // non-traceable author statement /// 0032393 // MHC class I receptor activity // non-traceable author statement /// 0032395 // MHC class II receptor activity // non-traceable author statement	chr6:31236529-31239855 (-) // 98.77 // p21.33	chr6p21.3	major histocompatibility complex, class I, C	Proteasome_Degradation // GenMAPP	NM_001243042 /// NM_002117 /// XM_003403557 /// XM_003403558 /// XM_003403559 /// XM_003403560 /// XM_003403561 /// XM_003403562 /// XM_003403563 /// XM_003403564 /// XM_003403565 /// XM_003403566 /// XM_003403567 /// XM_003403568 /// XM_003403569 /// XM_003403570 /// XM_003403571	g52630341
11715317_s_at	7.04591	P	7.11901	P	0.950589	CGB /// CGB1 /// CGB2 /// CGB5 /// CGB7 /// CGB8	0006915 // apoptotic process // traceable author statement /// 0007165 // signal transduction // traceable author statement /// 0007267 // cell-cell signaling // traceable author statement /// 0007292 // female gamete generation // traceable author statement /// 0016486 // peptide hormone processing // traceable author statement /// 0034641 // cellular nitrogen compound metabolic process // trace…	0005576 // extracellular region // inferred from electronic annotation /// 0005576 // extracellular region // traceable author statement /// 0005625 // soluble fraction // traceable author statement	0005179 // hormone activity // inferred from electronic annotation /// 0005179 // hormone activity // traceable author statement	chr19:49547101-49548567 (+) // 99.2 // q13.33 /// chr19:49526126-49527593 (-) // 100.0 // q13.33 /// chr19:49550895-49552361 (-) // 99.09 // q13.33 /// chr19:49557531-49558997 (-) // 96.81 // q13.33	chr19q13.32	chorionic gonadotropin, beta polypeptide /// chorionic gonadotropin, beta polypeptide 1 /// chorionic gonadotropin, beta polypeptide 2 /// chorionic gonadotropin, beta polypeptide 5 /// chorionic gonadotropin, beta polypeptide 7 /// chorionic gonadotropin, beta polypeptide 8	Cell_cycle_KEGG // GenMAPP /// G1_to_S_cell_cycle_Reactome // GenMAPP	NM_000737 /// NM_033043 /// NM_033142 /// NM_033183 /// NM_033377 /// NM_033378	g15451751
11715318_s_at	2.43089	P	2.43089	P	1	CYP2C19	0006805 // xenobiotic metabolic process // traceable author statement /// 0008202 // steroid metabolic process // inferred from mutant phenotype /// 0016098 // monoterpenoid metabolic process // inferred from direct assay /// 0017144 // drug metabolic process // inferred from direct assay /// 0042738 // exogenous drug catabolic process // inferred from direct assay /// 0044281 // small molecule m…	0005783 // endoplasmic reticulum // inferred from electronic annotation /// 0005789 // endoplasmic reticulum membrane // traceable author statement /// 0005789 // endoplasmic reticulum membrane // inferred from electronic annotation /// 0005792 // microsome // inferred from direct assay /// 0005792 // microsome // inferred from electronic annotation /// 0005792 // microsome // traceable author st…	0004497 // monooxygenase activity // inferred from direct assay /// 0004497 // monooxygenase activity // inferred from electronic annotation /// 0004497 // monooxygenase activity // traceable author statement /// 0005506 // iron ion binding // inferred from electronic annotation /// 0008395 // steroid hydroxylase activity // inferred from mutant phenotype /// 0009055 // electron carrier activity …	chr10:96522462-96612671 (+) // 99.86 // q23.33	chr10q24	cytochrome P450, family 2, subfamily C, polypeptide 19		NM_000769	g4503218
11715319_s_at	3.46403	P	3.41052	P	1.03779	MAGEA1	0000122 // negative regulation of transcription from RNA polymerase II promoter // inferred from direct assay /// 0006351 // transcription, DNA-dependent // inferred from electronic annotation /// 0006355 // regulation of transcription, DNA-dependent // inferred from electronic annotation /// 0045746 // negative regulation of Notch signaling pathway // inferred from direct assay	0005634 // nucleus // inferred from direct assay /// 0005634 // nucleus // inferred from electronic annotation /// 0005737 // cytoplasm // inferred from direct assay /// 0005737 // cytoplasm // inferred from electronic annotation /// 0005886 // plasma membrane // traceable author statement	0005515 // protein binding // inferred from physical interaction /// 0042826 // histone deacetylase binding // inferred from direct assay	chrX:152481521-152486116 (-) // 97.38 // q28	chrXq28	melanoma antigen family A, 1 (directs expression of antigen MZ2-E)		NM_004988	g148276976
11715320_s_at	2.38181	P	2.38181	P	1	TTN	0002576 // platelet degranulation // traceable author statement /// 0006468 // protein phosphorylation // inferred from electronic annotation /// 0006936 // muscle contraction // non-traceable author statement /// 0006936 // muscle contraction // traceable author statement /// 0006941 // striated muscle contraction // traceable author statement /// 0007076 // mitotic chromosome condensation // in…	0000794 // condensed nuclear chromosome // inferred from direct assay /// 0005576 // extracellular region // traceable author statement /// 0005634 // nucleus // inferred from electronic annotation /// 0005737 // cytoplasm // inferred from electronic annotation /// 0005829 // cytosol // traceable author statement /// 0005865 // striated muscle thin filament // inferred from direct assay /// 00300…	0000166 // nucleotide binding // inferred from electronic annotation /// 0002020 // protease binding // inferred from physical interaction /// 0003676 // nucleic acid binding // inferred from electronic annotation /// 0004672 // protein kinase activity // inferred from electronic annotation /// 0004674 // protein serine/threonine kinase activity // inferred from direct assay /// 0004674 // protei…	chr2:179390719-179672150 (-) // 39.95 // q31.2	chr2q31	titin		NM_001256850 /// NM_001267550 /// NM_003319 /// NM_133378 /// NM_133379 /// NM_133432 /// NM_133437	g110349714
11715321_x_at	6.92687	P	6.92687	P	1	KRTAP10-8		0005882 // intermediate filament // inferred from electronic annotation /// 0045095 // keratin filament // inferred from electronic annotation		chr21:46031995-46032871 (+) // 83.79 // q22.3	chr21q22.3	keratin associated protein 10-8		NM_198695	g238859648
11715322_s_at	2.15751	P	2.15751	P	1	FABP12	0006810 // transport // inferred from electronic annotation		0005215 // transporter activity // inferred from electronic annotation /// 0008289 // lipid binding // inferred from electronic annotation	chr8:82437280-82443550 (-) // 100.0 // q21.13	chr8q21.13	fatty acid binding protein 12		NM_001105281	g157427690
11715323_s_at	4.77445	P	4.68923	P	1.06085	NKX1-2	0006355 // regulation of transcription, DNA-dependent // inferred from electronic annotation /// 0007275 // multicellular organismal development // inferred from electronic annotation	0005634 // nucleus // inferred from electronic annotation	0003677 // DNA binding // inferred from electronic annotation /// 0003700 // sequence-specific DNA binding transcription factor activity // inferred from electronic annotation /// 0043565 // sequence-specific DNA binding // inferred from electronic annotation	chr10:126135997-126138550 (-) // 92.69 // q26.13	chr10q26.13	NK1 homeobox 2		NM_001146340	g226437601
11715324_s_at	2.23028	P	2.23028	P	1	PPIAL4A /// PPIAL4B /// PPIAL4C /// PPIAL4D /// PPIAL4E /// PPIAL4F /// PPIAL4G	0000413 // protein peptidyl-prolyl isomerization // inferred from electronic annotation /// 0006457 // protein folding // inferred from electronic annotation	0005737 // cytoplasm // inferred from electronic annotation	0003755 // peptidyl-prolyl cis-trans isomerase activity // inferred from electronic annotation /// 0016853 // isomerase activity // inferred from electronic annotation	chr1:148644010-148644795 (+) // 92.74 // q21.2 /// chr1:148806014-148806799 (+) // 92.48 // q21.2 /// chr1:149553002-149553787 (+) // 90.96 // q21.2 /// chr1:148201751-148202536 (-) // 92.48 // q21.2 /// chr1:144363461-144364246 (-) // 91.08 // q21.1 /// chr1:147954634-147955419 (-) // 90.96 // q21.2 /// chr1:143767143-143767923 (-) // 90.32 // q21.1	chr1q21.1 /// chr1q21.2	peptidylprolyl isomerase A (cyclophilin A)-like 4A /// peptidylprolyl isomerase A (cyclophilin A)-like 4B /// peptidylprolyl isomerase A (cyclophilin A)-like 4C /// peptidylprolyl isomerase A (cyclophilin A)-like 4D /// peptidylprolyl isomerase A (cyclophilin A)-like 4E /// peptidylprolyl isomerase A (cyclophilin A)-like 4F /// peptidylprolyl isomerase A (cyclophilin A)-like 4G		NM_001123068 /// NM_001135789 /// NM_001143883 /// NM_001144032 /// NM_001164261 /// NM_001164262 /// NM_178230	g221139810
11715325_at	5.54091	P	5.65364	P	0.924837	VSTM5		0016020 // membrane // inferred from electronic annotation /// 0016021 // integral to membrane // inferred from electronic annotation		chr11:93553734-93583668 (-) // 100.0 // q21	chr11q21	V-set and transmembrane domain containing 5		NM_001144871	g221554523
11715326_s_at	3.47054	P	3.52233	P	0.964735	VSTM5		0016020 // membrane // inferred from electronic annotation /// 0016021 // integral to membrane // inferred from electronic annotation		chr11:93553734-93583668 (-) // 100.0 // q21	chr11q21	V-set and transmembrane domain containing 5		NM_001144871	g221554523
11715327_x_at	6.5598	P	6.64849	P	0.940377	CBWD1 /// CBWD3			0000166 // nucleotide binding // inferred from electronic annotation /// 0005524 // ATP binding // inferred from electronic annotation	chr2:114195339-114253748 (+) // 94.77 // q13 /// chr9:70856841-70914931 (+) // 94.65 // q21.11 /// chr9:121038-179075 (-) // 98.16 // p24.3 /// chr9:70432000-70490174 (-) // 97.03 // q21.11 /// chr9:69204534-69262593 (-) // 94.3 // q21.11	chr9p24.3 /// chr9q13	COBW domain containing 1 /// COBW domain containing 3		NM_001145355 /// NM_001145356 /// NM_018491 /// NM_201453	g223941778
11715328_at	3.73055	P	3.73055	P	1	FAM75D3		0016020 // membrane // inferred from electronic annotation /// 0016021 // integral to membrane // inferred from electronic annotation		chr9:84558414-84565009 (+) // 100.0 // q21.32 /// chr9:84543342-84610168 (+) // 97.36 // q21.32	chr9q21.32	family with sequence similarity 75, member D3		NM_207416	g223633943
11715329_at	2.30506	P	2.30506	P	1	SLC6A15	0006810 // transport // inferred from electronic annotation /// 0006811 // ion transport // traceable author statement /// 0006811 // ion transport // inferred from electronic annotation /// 0006814 // sodium ion transport // inferred from electronic annotation /// 0006836 // neurotransmitter transport // non-traceable author statement /// 0006836 // neurotransmitter transport // inferred from el…	0005886 // plasma membrane // traceable author statement /// 0005887 // integral to plasma membrane // inferred from electronic annotation /// 0016020 // membrane // inferred from electronic annotation /// 0016021 // integral to membrane // non-traceable author statement /// 0016021 // integral to membrane // inferred from electronic annotation	0005298 // proline:sodium symporter activity // inferred from electronic annotation /// 0005326 // neurotransmitter transporter activity // non-traceable author statement /// 0005328 // neurotransmitter:sodium symporter activity // inferred from electronic annotation /// 0015293 // symporter activity // inferred from electronic annotation	chr12:85274630-85306606 (-) // 72.68 // q21.31	chr12q21.3	solute carrier family 6 (neutral amino acid transporter), member 15		NM_001146335 /// NM_018057 /// NM_182767	g219801896
11715330_x_at	3.32112	P	3.39954	P	0.947096	ZNF735	0006351 // transcription, DNA-dependent // inferred from electronic annotation /// 0006355 // regulation of transcription, DNA-dependent // inferred from electronic annotation	0005622 // intracellular // inferred from electronic annotation /// 0005634 // nucleus // inferred from electronic annotation	0003676 // nucleic acid binding // inferred from electronic annotation /// 0003677 // DNA binding // inferred from electronic annotation /// 0008270 // zinc ion binding // inferred from electronic annotation /// 0046872 // metal ion binding // inferred from electronic annotation	chr7:63667580-63680668 (+) // 100.0 // q11.21	chr7q11.21	zinc finger protein 735		NM_001159524	g226958482
11715331_x_at	9.05801	P	9.00002	P	1.04102	DSN1	0000087 // M phase of mitotic cell cycle // traceable author statement /// 0000236 // mitotic prometaphase // traceable author statement /// 0000278 // mitotic cell cycle // traceable author statement /// 0007049 // cell cycle // inferred from electronic annotation /// 0007059 // chromosome segregation // inferred from electronic annotation /// 0007067 // mitosis // inferred from electronic annot…	0000444 // MIS12/MIND type complex // inferred from direct assay /// 0000775 // chromosome, centromeric region // inferred from electronic annotation /// 0000776 // kinetochore // inferred from electronic annotation /// 0000777 // condensed chromosome kinetochore // inferred from electronic annotation /// 0005634 // nucleus // inferred from direct assay /// 0005634 // nucleus // inferred from ele…	0005515 // protein binding // inferred from physical interaction	chr20:35380193-35402154 (-) // 69.71 // q11.23	chr20q11.23	DSN1, MIND kinetochore complex component, homolog (S. cerevisiae)		NM_001145315 /// NM_001145316 /// NM_001145317 /// NM_001145318 /// NM_024918	g223972617
11715332_at	3.73055	P	3.73055	P	1	NXNL2				chr9:91150015-91159462 (+) // 100.0 // q22.1	chr9q22.1	nucleoredoxin-like 2		NM_001161625 /// NM_145283	g239735507
11715333_s_at	4.50303	P	4.18647	P	1.24536	NXNL2				chr9:91150015-91159462 (+) // 100.0 // q22.1	chr9q22.1	nucleoredoxin-like 2		NM_001161625 /// NM_145283	g239735507
11715334_s_at	2.46052	P	2.35042	P	1.07931	NXNL2				chr9:91150015-91190621 (+) // 51.9 // q22.1	chr9q22.1	nucleoredoxin-like 2		NM_001161625 /// NM_145283	g239735606
11715335_at	2.6474	P	2.6474	P	1	OR6P1	0007165 // signal transduction // inferred from electronic annotation /// 0007186 // G-protein coupled receptor signaling pathway // inferred from electronic annotation /// 0007608 // sensory perception of smell // inferred from electronic annotation /// 0050896 // response to stimulus // inferred from electronic annotation /// 0050911 // detection of chemical stimulus involved in sensory percept…	0005886 // plasma membrane // traceable author statement /// 0005886 // plasma membrane // inferred from electronic annotation /// 0016020 // membrane // inferred from electronic annotation /// 0016021 // integral to membrane // inferred from electronic annotation	0004871 // signal transducer activity // inferred from electronic annotation /// 0004872 // receptor activity // inferred from electronic annotation /// 0004930 // G-protein coupled receptor activity // inferred from electronic annotation /// 0004984 // olfactory receptor activity // inferred from electronic annotation	chr1:158532440-158533394 (-) // 100.0 // q23.1	chr1q23.1	olfactory receptor, family 6, subfamily P, member 1		NM_001160325	g237858659
11715336_x_at	4.27018	P	4.27018	P	1	SP9	0006351 // transcription, DNA-dependent // inferred from electronic annotation /// 0006355 // regulation of transcription, DNA-dependent // inferred from electronic annotation /// 0030326 // embryonic limb morphogenesis // inferred from electronic annotation	0005622 // intracellular // inferred from electronic annotation /// 0005634 // nucleus // inferred from electronic annotation	0003676 // nucleic acid binding // inferred from electronic annotation /// 0003677 // DNA binding // inferred from electronic annotation /// 0008270 // zinc ion binding // inferred from electronic annotation /// 0046872 // metal ion binding // inferred from electronic annotation	chr2:175200833-175202268 (+) // 91.07 // q31.1	chr2q31.1	Sp9 transcription factor homolog (mouse)		NM_001145250	g223646112
11715337_s_at	4.68496	P	4.62499	P	1.04245	GH1 /// GH2	0002092 // positive regulation of receptor internalization // inferred from direct assay /// 0007259 // JAK-STAT cascade // inferred from direct assay /// 0010535 // positive regulation of activation of JAK2 kinase activity // inferred from direct assay /// 0014068 // positive regulation of phosphatidylinositol 3-kinase cascade // inferred from direct assay /// 0015758 // glucose transport // inf…	0005576 // extracellular region // traceable author statement /// 0005576 // extracellular region // inferred from electronic annotation /// 0005615 // extracellular space // inferred from direct assay	0005131 // growth hormone receptor binding // inferred from direct assay /// 0005131 // growth hormone receptor binding // inferred from physical interaction /// 0005148 // prolactin receptor binding // inferred from physical interaction /// 0005179 // hormone activity // inferred from electronic annotation /// 0005179 // hormone activity // traceable author statement /// 0005515 // protein bindi…	chr17:61994562-61996198 (-) // 100.0 // q23.3 /// chr17:61957574-61959223 (-) // 96.46 // q23.3	chr17q24.2	growth hormone 1 /// growth hormone 2		NM_000515 /// NM_002059 /// NM_022556 /// NM_022557 /// NM_022558 /// NM_022559 /// NM_022560 /// NM_022561 /// NM_022562	g20809251
11715338_s_at	3.8068	P	4.07923	P	0.827925	DCAF12L2				chrX:125298513-125299934 (-) // 99.44 // q25	chrXq25	DDB1 and CUL4 associated factor 12-like 2		NM_001013628	g61966712
11715339_at	2.46052	P	2.46052	P	1	TTN	0002576 // platelet degranulation // traceable author statement /// 0006468 // protein phosphorylation // inferred from electronic annotation /// 0006936 // muscle contraction // non-traceable author statement /// 0006936 // muscle contraction // traceable author statement /// 0006941 // striated muscle contraction // traceable author statement /// 0007076 // mitotic chromosome condensation // in…	0000794 // condensed nuclear chromosome // inferred from direct assay /// 0005576 // extracellular region // traceable author statement /// 0005634 // nucleus // inferred from electronic annotation /// 0005737 // cytoplasm // inferred from electronic annotation /// 0005829 // cytosol // traceable author statement /// 0005865 // striated muscle thin filament // inferred from direct assay /// 00300…	0000166 // nucleotide binding // inferred from electronic annotation /// 0002020 // protease binding // inferred from physical interaction /// 0003676 // nucleic acid binding // inferred from electronic annotation /// 0004672 // protein kinase activity // inferred from electronic annotation /// 0004674 // protein serine/threonine kinase activity // inferred from direct assay /// 0004674 // protei…	chr2:179610044-179672150 (-) // 99.85 // q31.2	chr2q31	titin		NM_001256850 /// NM_001267550 /// NM_003319 /// NM_133378 /// NM_133379 /// NM_133432 /// NM_133437	g110349720
11715340_s_at	2.51528	P	2.51528	P	1	CT47A1 /// CT47A10 /// CT47A11 /// CT47A12 /// CT47A2 /// CT47A3 /// CT47A4 /// CT47A5 /// CT47A6 /// CT47A7 /// CT47A8 /// CT47A9 /// CT47B1				chrX:120006450-120009779 (-) // 93.91 // q24	chrXq24	cancer/testis antigen family 47, member A1 /// cancer/testis antigen family 47, member A10 /// cancer/testis antigen family 47, member A11 /// cancer/testis antigen family 47, member A12 /// cancer/testis antigen family 47, member A2 /// cancer/testis antigen family 47, member A3 /// cancer/testis antigen family 47, member A4 /// cancer/testis antigen family 47, member A5 /// cancer/testis antige…		NM_001080137 /// NM_001080138 /// NM_001080139 /// NM_001080140 /// NM_001080141 /// NM_001080142 /// NM_001080143 /// NM_001080144 /// NM_001080145 /// NM_001080146 /// NM_001145718 /// NM_001242922 /// NM_173571	g224591403
11715341_at	3.05196	P	2.90441	P	1.10769	C1orf129				chr1:170904611-171033906 (+) // 96.24 // q24.3	chr1q24.3	chromosome 1 open reading frame 129		NM_001163629 /// NM_025063	g254692912
11715342_at	6.1431	P	6.1431	P	1	BRI3		0016020 // membrane // inferred from electronic annotation /// 0016021 // integral to membrane // inferred from electronic annotation		chr7:97910978-97922275 (+) // 83.55 // q21.3	chr7q21.3	brain protein I3		NM_001159491 /// NM_015379	g227452378
11715343_at	2.99596	P	2.6507	P	1.27038	MUC16	0007155 // cell adhesion // non-traceable author statement /// 0016266 // O-glycan processing // traceable author statement /// 0043687 // post-translational protein modification // traceable author statement /// 0044267 // cellular protein metabolic process // traceable author statement	0005576 // extracellular region // inferred from electronic annotation /// 0005615 // extracellular space // inferred from electronic annotation /// 0005796 // Golgi lumen // traceable author statement /// 0005886 // plasma membrane // inferred from electronic annotation /// 0016020 // membrane // inferred from electronic annotation /// 0016021 // integral to membrane // inferred from electronic …	0005515 // protein binding // inferred from physical interaction	chr19:8959519-9092018 (-) // 74.78 // p13.2	chr19p13.2	mucin 16, cell surface associated		NM_024690	g83367076
11715344_at	11.7728	P	11.7687	P	1.00283	GSTP1	0000302 // response to reactive oxygen species // inferred from sequence or structural similarity /// 0002674 // negative regulation of acute inflammatory response // non-traceable author statement /// 0006469 // negative regulation of protein kinase activity // inferred from direct assay /// 0006749 // glutathione metabolic process // inferred from direct assay /// 0006805 // xenobiotic metaboli…	0005622 // intracellular // inferred from direct assay /// 0005634 // nucleus // inferred from electronic annotation /// 0005737 // cytoplasm // traceable author statement /// 0005737 // cytoplasm // inferred from electronic annotation /// 0005739 // mitochondrion // inferred from electronic annotation /// 0005829 // cytosol // traceable author statement /// 0005829 // cytosol // inferred from el…	0004364 // glutathione transferase activity // inferred from direct assay /// 0004364 // glutathione transferase activity // inferred from electronic annotation /// 0005515 // protein binding // inferred from physical interaction /// 0008144 // drug binding // inferred from electronic annotation /// 0008432 // JUN kinase binding // inferred from sequence or structural similarity /// 0016740 // tr…	chr11:67351065-67354123 (+) // 97.06 // q13.2	chr11q13	glutathione S-transferase pi 1	Circadian_Exercise // GenMAPP	NM_000852	g194363754
11715345_s_at	3.16708	P	3.16708	P	1	ADAMTS15	0006508 // proteolysis // inferred from electronic annotation	0005576 // extracellular region // inferred from electronic annotation /// 0005578 // proteinaceous extracellular matrix // inferred from electronic annotation /// 0031012 // extracellular matrix // inferred from electronic annotation	0004222 // metalloendopeptidase activity // inferred from electronic annotation /// 0008233 // peptidase activity // inferred from electronic annotation /// 0008237 // metallopeptidase activity // inferred from electronic annotation /// 0008270 // zinc ion binding // inferred from electronic annotation /// 0016787 // hydrolase activity // inferred from electronic annotation /// 0046872 // metal i…	chr11:130318868-130343716 (+) // 100.0 // q24.3	chr11q25	ADAM metallopeptidase with thrombospondin type 1 motif, 15		NM_139055	g21265057
11715346_at	4.40493	P	4.40493	P	1	EBI3	0006959 // humoral immune response // traceable author statement /// 0019221 // cytokine-mediated signaling pathway // inferred from physical interaction /// 0019221 // cytokine-mediated signaling pathway // inferred from electronic annotation /// 0042088 // T-helper 1 type immune response // traceable author statement /// 0045078 // positive regulation of interferon-gamma biosynthetic process //…	0005576 // extracellular region // inferred from electronic annotation /// 0005615 // extracellular space // inferred from electronic annotation /// 0005615 // extracellular space // traceable author statement /// 0005886 // plasma membrane // traceable author statement /// 0016020 // membrane // inferred from electronic annotation	0004896 // cytokine receptor activity // inferred from physical interaction /// 0004896 // cytokine receptor activity // inferred from electronic annotation /// 0005125 // cytokine activity // inferred from electronic annotation /// 0045523 // interleukin-27 receptor binding // inferred from electronic annotation	chr19:4229539-4237522 (+) // 74.59 // p13.3	chr19p13.3	Epstein-Barr virus induced 3		NM_005755	g14577916
11715347_s_at	2.46052	P	2.46052	P	1	HBB	0006810 // transport // inferred from electronic annotation /// 0007596 // blood coagulation // traceable author statement /// 0008217 // regulation of blood pressure // inferred from electronic annotation /// 0010942 // positive regulation of cell death // inferred from direct assay /// 0015671 // oxygen transport // non-traceable author statement /// 0015671 // oxygen transport // traceable aut…	0005829 // cytosol // traceable author statement /// 0005833 // hemoglobin complex // inferred from direct assay /// 0005833 // hemoglobin complex // non-traceable author statement /// 0005833 // hemoglobin complex // traceable author statement /// 0005833 // hemoglobin complex // inferred from electronic annotation /// 0031838 // haptoglobin-hemoglobin complex // inferred from direct assay	0004601 // peroxidase activity // inferred from direct assay /// 0005344 // oxygen transporter activity // non-traceable author statement /// 0005344 // oxygen transporter activity // inferred from electronic annotation /// 0005506 // iron ion binding // inferred from electronic annotation /// 0005515 // protein binding // inferred from physical interaction /// 0019825 // oxygen binding // inferr…	chr11:5246694-5248427 (-) // 79.06 // p15.4	chr11p15.5	hemoglobin, beta		NM_000518	Hs.523443.1
11715348_x_at	4.29392	P	4.27018	P	1.01659	HBB	0006810 // transport // inferred from electronic annotation /// 0007596 // blood coagulation // traceable author statement /// 0008217 // regulation of blood pressure // inferred from electronic annotation /// 0010942 // positive regulation of cell death // inferred from direct assay /// 0015671 // oxygen transport // non-traceable author statement /// 0015671 // oxygen transport // traceable aut…	0005829 // cytosol // traceable author statement /// 0005833 // hemoglobin complex // inferred from direct assay /// 0005833 // hemoglobin complex // non-traceable author statement /// 0005833 // hemoglobin complex // traceable author statement /// 0005833 // hemoglobin complex // inferred from electronic annotation /// 0031838 // haptoglobin-hemoglobin complex // inferred from direct assay	0004601 // peroxidase activity // inferred from direct assay /// 0005344 // oxygen transporter activity // non-traceable author statement /// 0005344 // oxygen transporter activity // inferred from electronic annotation /// 0005506 // iron ion binding // inferred from electronic annotation /// 0005515 // protein binding // inferred from physical interaction /// 0019825 // oxygen binding // inferr…	chr11:5246694-5248427 (-) // 79.06 // p15.4	chr11p15.5	hemoglobin, beta		NM_000518	Hs.523443.1
11715349_a_at	12.6199	P	12.6094	P	1.00732	COX7C	0006091 // generation of precursor metabolites and energy // traceable author statement /// 0022904 // respiratory electron transport chain // traceable author statement /// 0044281 // small molecule metabolic process // traceable author statement	0005739 // mitochondrion // inferred from electronic annotation /// 0005743 // mitochondrial inner membrane // traceable author statement /// 0005743 // mitochondrial inner membrane // inferred from electronic annotation /// 0016020 // membrane // inferred from electronic annotation /// 0016021 // integral to membrane // inferred from electronic annotation	0004129 // cytochrome-c oxidase activity // inferred from electronic annotation	chr5:85913757-85916779 (+) // 39.48 // q14.3	chr5q14	cytochrome c oxidase subunit VIIc	Electron_Transport_Chain // GenMAPP	NM_001867	Hs.430075.1
11715350_a_at	2.85186	P	2.99334	P	0.906585	COL1A1	0001501 // skeletal system development // inferred from mutant phenotype /// 0001501 // skeletal system development // inferred from electronic annotation /// 0001503 // ossification // inferred from electronic annotation /// 0001568 // blood vessel development // inferred from mutant phenotype /// 0001568 // blood vessel development // inferred from electronic annotation /// 0001649 // osteoblas…	0005576 // extracellular region // traceable author statement /// 0005576 // extracellular region // inferred from electronic annotation /// 0005578 // proteinaceous extracellular matrix // inferred from electronic annotation /// 0005581 // collagen // inferred from electronic annotation /// 0005584 // collagen type I // inferred from mutant phenotype /// 0005584 // collagen type I // inferred fr…	0005201 // extracellular matrix structural constituent // inferred from electronic annotation /// 0005515 // protein binding // inferred from physical interaction /// 0042802 // identical protein binding // inferred from direct assay /// 0048407 // platelet-derived growth factor binding // inferred from direct assay	chr17:48260649-48279005 (-) // 87.66 // q21.33	chr17q21.33	collagen, type I, alpha 1	Inflammatory_Response_Pathway // GenMAPP	NM_000088	Hs.172928.1
11715351_at	3.68625	P	3.66973	P	1.01152	COL1A1	0001501 // skeletal system development // inferred from mutant phenotype /// 0001501 // skeletal system development // inferred from electronic annotation /// 0001503 // ossification // inferred from electronic annotation /// 0001568 // blood vessel development // inferred from mutant phenotype /// 0001568 // blood vessel development // inferred from electronic annotation /// 0001649 // osteoblas…	0005576 // extracellular region // traceable author statement /// 0005576 // extracellular region // inferred from electronic annotation /// 0005578 // proteinaceous extracellular matrix // inferred from electronic annotation /// 0005581 // collagen // inferred from electronic annotation /// 0005584 // collagen type I // inferred from mutant phenotype /// 0005584 // collagen type I // inferred fr…	0005201 // extracellular matrix structural constituent // inferred from electronic annotation /// 0005515 // protein binding // inferred from physical interaction /// 0042802 // identical protein binding // inferred from direct assay /// 0048407 // platelet-derived growth factor binding // inferred from direct assay	chr17:48260649-48279005 (-) // 87.66 // q21.33	chr17q21.33	collagen, type I, alpha 1	Inflammatory_Response_Pathway // GenMAPP	NM_000088	Hs.172928.1
11715352_x_at	2.96397	P	2.96397	P	1	COL1A1	0001501 // skeletal system development // inferred from mutant phenotype /// 0001501 // skeletal system development // inferred from electronic annotation /// 0001503 // ossification // inferred from electronic annotation /// 0001568 // blood vessel development // inferred from mutant phenotype /// 0001568 // blood vessel development // inferred from electronic annotation /// 0001649 // osteoblas…	0005576 // extracellular region // traceable author statement /// 0005576 // extracellular region // inferred from electronic annotation /// 0005578 // proteinaceous extracellular matrix // inferred from electronic annotation /// 0005581 // collagen // inferred from electronic annotation /// 0005584 // collagen type I // inferred from mutant phenotype /// 0005584 // collagen type I // inferred fr…	0005201 // extracellular matrix structural constituent // inferred from electronic annotation /// 0005515 // protein binding // inferred from physical interaction /// 0042802 // identical protein binding // inferred from direct assay /// 0048407 // platelet-derived growth factor binding // inferred from direct assay	chr17:48260649-48279005 (-) // 87.66 // q21.33	chr17q21.33	collagen, type I, alpha 1	Inflammatory_Response_Pathway // GenMAPP	NM_000088	Hs.172928.1
11715353_s_at	2.56487	P	2.47914	P	1.06122	COL1A2	0001501 // skeletal system development // inferred from mutant phenotype /// 0001568 // blood vessel development // inferred from mutant phenotype /// 0007179 // transforming growth factor beta receptor signaling pathway // inferred from direct assay /// 0007266 // Rho protein signal transduction // inferred from direct assay /// 0007411 // axon guidance // traceable author statement /// 0007596 …	0005576 // extracellular region // traceable author statement /// 0005576 // extracellular region // inferred from electronic annotation /// 0005578 // proteinaceous extracellular matrix // inferred from electronic annotation /// 0005581 // collagen // inferred from electronic annotation /// 0005584 // collagen type I // inferred from direct assay /// 0005584 // collagen type I // inferred from m…	0005201 // extracellular matrix structural constituent // non-traceable author statement /// 0005201 // extracellular matrix structural constituent // inferred from electronic annotation /// 0005515 // protein binding // inferred from physical interaction /// 0030674 // protein binding, bridging // inferred from mutant phenotype /// 0042802 // identical protein binding // inferred from direct ass…	chr7:94023872-94060539 (+) // 98.1 // q21.3	chr7q22.1	collagen, type I, alpha 2		NM_000089	Hs.489142.1
11715354_a_at	2.10959	P	2.10959	P	1	COL1A2	0001501 // skeletal system development // inferred from mutant phenotype /// 0001568 // blood vessel development // inferred from mutant phenotype /// 0007179 // transforming growth factor beta receptor signaling pathway // inferred from direct assay /// 0007266 // Rho protein signal transduction // inferred from direct assay /// 0007411 // axon guidance // traceable author statement /// 0007596 …	0005576 // extracellular region // traceable author statement /// 0005576 // extracellular region // inferred from electronic annotation /// 0005578 // proteinaceous extracellular matrix // inferred from electronic annotation /// 0005581 // collagen // inferred from electronic annotation /// 0005584 // collagen type I // inferred from direct assay /// 0005584 // collagen type I // inferred from m…	0005201 // extracellular matrix structural constituent // non-traceable author statement /// 0005201 // extracellular matrix structural constituent // inferred from electronic annotation /// 0005515 // protein binding // inferred from physical interaction /// 0030674 // protein binding, bridging // inferred from mutant phenotype /// 0042802 // identical protein binding // inferred from direct ass…	chr7:94023872-94060539 (+) // 98.1 // q21.3	chr7q22.1	collagen, type I, alpha 2		NM_000089	Hs.489142.1
11715355_at	2.62356	P	2.62356	P	1	COL1A2	0001501 // skeletal system development // inferred from mutant phenotype /// 0001568 // blood vessel development // inferred from mutant phenotype /// 0007179 // transforming growth factor beta receptor signaling pathway // inferred from direct assay /// 0007266 // Rho protein signal transduction // inferred from direct assay /// 0007411 // axon guidance // traceable author statement /// 0007596 …	0005576 // extracellular region // traceable author statement /// 0005576 // extracellular region // inferred from electronic annotation /// 0005578 // proteinaceous extracellular matrix // inferred from electronic annotation /// 0005581 // collagen // inferred from electronic annotation /// 0005584 // collagen type I // inferred from direct assay /// 0005584 // collagen type I // inferred from m…	0005201 // extracellular matrix structural constituent // non-traceable author statement /// 0005201 // extracellular matrix structural constituent // inferred from electronic annotation /// 0005515 // protein binding // inferred from physical interaction /// 0030674 // protein binding, bridging // inferred from mutant phenotype /// 0042802 // identical protein binding // inferred from direct ass…	chr7:94023872-94060539 (+) // 98.1 // q21.3	chr7q22.1	collagen, type I, alpha 2		NM_000089	Hs.489142.1
11715356_x_at	2.56487	P	2.56487	P	1	COL1A2	0001501 // skeletal system development // inferred from mutant phenotype /// 0001568 // blood vessel development // inferred from mutant phenotype /// 0007179 // transforming growth factor beta receptor signaling pathway // inferred from direct assay /// 0007266 // Rho protein signal transduction // inferred from direct assay /// 0007411 // axon guidance // traceable author statement /// 0007596 …	0005576 // extracellular region // traceable author statement /// 0005576 // extracellular region // inferred from electronic annotation /// 0005578 // proteinaceous extracellular matrix // inferred from electronic annotation /// 0005581 // collagen // inferred from electronic annotation /// 0005584 // collagen type I // inferred from direct assay /// 0005584 // collagen type I // inferred from m…	0005201 // extracellular matrix structural constituent // non-traceable author statement /// 0005201 // extracellular matrix structural constituent // inferred from electronic annotation /// 0005515 // protein binding // inferred from physical interaction /// 0030674 // protein binding, bridging // inferred from mutant phenotype /// 0042802 // identical protein binding // inferred from direct ass…	chr7:94023872-94060539 (+) // 98.1 // q21.3	chr7q22.1	collagen, type I, alpha 2		NM_000089	Hs.489142.1
11715357_s_at	13.191	P	13.2122	P	0.985439	RPS21	0000184 // nuclear-transcribed mRNA catabolic process, nonsense-mediated decay // traceable author statement /// 0000447 // endonucleolytic cleavage in ITS1 to separate SSU-rRNA from 5.8S rRNA and LSU-rRNA from tricistronic rRNA transcript (SSU-rRNA, 5.8S rRNA, LSU-rRNA) // not recorded /// 0000461 // endonucleolytic cleavage to generate mature 3'-end of SSU-rRNA from (SSU-rRNA, 5.8S rRNA, LSU-rR…	0005622 // intracellular // inferred from electronic annotation /// 0005737 // cytoplasm // inferred from direct assay /// 0005829 // cytosol // traceable author statement /// 0005840 // ribosome // inferred from electronic annotation /// 0015935 // small ribosomal subunit // inferred from direct assay /// 0022627 // cytosolic small ribosomal subunit // inferred from direct assay /// 0022627 // c…	0003735 // structural constituent of ribosome // not recorded /// 0003735 // structural constituent of ribosome // inferred from electronic annotation /// 0047485 // protein N-terminus binding // inferred from physical interaction	chr20:60962196-60963421 (+) // 31.78 // q13.33	chr20q13.3	ribosomal protein S21	Ribosomal_Proteins // GenMAPP	NM_001024	Hs.190968.1
11715358_x_at	7.94818	P	8.06957	P	0.919301	CST3	0006952 // defense response // inferred from direct assay /// 0010466 // negative regulation of peptidase activity // inferred from direct assay /// 0010466 // negative regulation of peptidase activity // inferred from electronic annotation /// 0010703 // negative regulation of histolysis // inferred by curator /// 0010711 // negative regulation of collagen catabolic process // inferred from expr…	0005576 // extracellular region // inferred from mutant phenotype /// 0005576 // extracellular region // traceable author statement /// 0005576 // extracellular region // inferred from electronic annotation /// 0005615 // extracellular space // inferred from direct assay	0001540 // beta-amyloid binding // inferred from physical interaction /// 0002020 // protease binding // inferred from physical interaction /// 0004866 // endopeptidase inhibitor activity // inferred from direct assay /// 0004869 // cysteine-type endopeptidase inhibitor activity // inferred from direct assay /// 0004869 // cysteine-type endopeptidase inhibitor activity // inferred from electronic…	chr20:23614293-23618675 (-) // 74.48 // p11.21	chr20p11.21	cystatin C		NM_000099	Hs.304682.1
11715359_a_at	10.143	P	10.2107	P	0.954146	TIMP1	0001775 // cell activation // inferred from electronic annotation /// 0002576 // platelet degranulation // traceable author statement /// 0007568 // aging // inferred from electronic annotation /// 0007596 // blood coagulation // traceable author statement /// 0008284 // positive regulation of cell proliferation // traceable author statement /// 0010033 // response to organic substance // inferre…	0005576 // extracellular region // non-traceable author statement /// 0005576 // extracellular region // traceable author statement /// 0005576 // extracellular region // inferred from electronic annotation /// 0005578 // proteinaceous extracellular matrix // inferred from electronic annotation /// 0005581 // collagen // inferred from electronic annotation /// 0005604 // basement membrane // infe…	0004857 // enzyme inhibitor activity // inferred from electronic annotation /// 0005515 // protein binding // inferred from physical interaction /// 0008191 // metalloendopeptidase inhibitor activity // inferred from direct assay /// 0008191 // metalloendopeptidase inhibitor activity // inferred from electronic annotation /// 0046872 // metal ion binding // inferred from electronic annotation	chrX:47441642-47446188 (+) // 61.27 // p11.23	chrXp11.3-p11.23	TIMP metallopeptidase inhibitor 1	MAPK_Cascade // GenMAPP /// Matrix_Metalloproteinases // GenMAPP	NM_003254	Hs.522632.1
11715360_x_at	10.3532	P	10.45	P	0.935043	TIMP1	0001775 // cell activation // inferred from electronic annotation /// 0002576 // platelet degranulation // traceable author statement /// 0007568 // aging // inferred from electronic annotation /// 0007596 // blood coagulation // traceable author statement /// 0008284 // positive regulation of cell proliferation // traceable author statement /// 0010033 // response to organic substance // inferre…	0005576 // extracellular region // non-traceable author statement /// 0005576 // extracellular region // traceable author statement /// 0005576 // extracellular region // inferred from electronic annotation /// 0005578 // proteinaceous extracellular matrix // inferred from electronic annotation /// 0005581 // collagen // inferred from electronic annotation /// 0005604 // basement membrane // infe…	0004857 // enzyme inhibitor activity // inferred from electronic annotation /// 0005515 // protein binding // inferred from physical interaction /// 0008191 // metalloendopeptidase inhibitor activity // inferred from direct assay /// 0008191 // metalloendopeptidase inhibitor activity // inferred from electronic annotation /// 0046872 // metal ion binding // inferred from electronic annotation	chrX:47441642-47446188 (+) // 61.27 // p11.23	chrXp11.3-p11.23	TIMP metallopeptidase inhibitor 1	MAPK_Cascade // GenMAPP /// Matrix_Metalloproteinases // GenMAPP	NM_003254	Hs.522632.1
11715361_a_at	10.2466	P	10.3286	P	0.94474	ATP6V0E1	0006810 // transport // non-traceable author statement /// 0006810 // transport // inferred from electronic annotation /// 0006811 // ion transport // inferred from electronic annotation /// 0006879 // cellular iron ion homeostasis // traceable author statement /// 0007035 // vacuolar acidification // inferred from sequence or structural similarity /// 0008286 // insulin receptor signaling pathwa…	0005624 // membrane fraction // traceable author statement /// 0005773 // vacuole // inferred from sequence or structural similarity /// 0010008 // endosome membrane // traceable author statement /// 0016020 // membrane // inferred from electronic annotation /// 0016021 // integral to membrane // inferred from electronic annotation /// 0033179 // proton-transporting V-type ATPase, V0 domain // in…	0005215 // transporter activity // non-traceable author statement /// 0015078 // hydrogen ion transmembrane transporter activity // inferred from electronic annotation /// 0016787 // hydrolase activity // inferred from electronic annotation /// 0042625 // ATPase activity, coupled to transmembrane movement of ions // inferred from sequence or structural similarity /// 0046961 // proton-transportin…	chr5:172410759-172462077 (+) // 89.62 // q35.1	chr5q35.1	ATPase, H+ transporting, lysosomal 9kDa, V0 subunit e1		NM_003945	Hs.484188.1
11715362_at	10.0616	P	10.0616	P	1	ATP6V0E1	0006810 // transport // non-traceable author statement /// 0006810 // transport // inferred from electronic annotation /// 0006811 // ion transport // inferred from electronic annotation /// 0006879 // cellular iron ion homeostasis // traceable author statement /// 0007035 // vacuolar acidification // inferred from sequence or structural similarity /// 0008286 // insulin receptor signaling pathwa…	0005624 // membrane fraction // traceable author statement /// 0005773 // vacuole // inferred from sequence or structural similarity /// 0010008 // endosome membrane // traceable author statement /// 0016020 // membrane // inferred from electronic annotation /// 0016021 // integral to membrane // inferred from electronic annotation /// 0033179 // proton-transporting V-type ATPase, V0 domain // in…	0005215 // transporter activity // non-traceable author statement /// 0015078 // hydrogen ion transmembrane transporter activity // inferred from electronic annotation /// 0016787 // hydrolase activity // inferred from electronic annotation /// 0042625 // ATPase activity, coupled to transmembrane movement of ions // inferred from sequence or structural similarity /// 0046961 // proton-transportin…	chr5:172410759-172462077 (+) // 89.62 // q35.1	chr5q35.1	ATPase, H+ transporting, lysosomal 9kDa, V0 subunit e1		NM_003945	Hs.484188.1
11715363_a_at	3.55843	P	3.94488	P	0.76501	A2M	0001869 // negative regulation of complement activation, lectin pathway // inferred from direct assay /// 0002576 // platelet degranulation // traceable author statement /// 0007264 // small GTPase mediated signal transduction // traceable author statement /// 0007596 // blood coagulation // traceable author statement /// 0007597 // blood coagulation, intrinsic pathway // traceable author stateme…	0005576 // extracellular region // non-traceable author statement /// 0005576 // extracellular region // traceable author statement /// 0005576 // extracellular region // inferred from electronic annotation /// 0005615 // extracellular space // inferred from electronic annotation /// 0005829 // cytosol // traceable author statement /// 0031093 // platelet alpha granule lumen // traceable author s…	0004866 // endopeptidase inhibitor activity // inferred from electronic annotation /// 0004867 // serine-type endopeptidase inhibitor activity // inferred from direct assay /// 0004867 // serine-type endopeptidase inhibitor activity // inferred from electronic annotation /// 0005515 // protein binding // inferred from physical interaction /// 0019838 // growth factor binding // inferred from dire…	chr12:9220191-9268793 (-) // 96.48 // p13.31	chr12p13.31	alpha-2-macroglobulin		NM_000014	Hs.212838.1
11715364_a_at	5.43764	P	5.43764	P	1	SPDEF	0000122 // negative regulation of transcription from RNA polymerase II promoter // inferred from direct assay /// 0000122 // negative regulation of transcription from RNA polymerase II promoter // inferred from electronic annotation /// 0006351 // transcription, DNA-dependent // inferred from electronic annotation /// 0006355 // regulation of transcription, DNA-dependent // inferred from electron…	0005634 // nucleus // inferred from electronic annotation	0003677 // DNA binding // inferred from electronic annotation /// 0003700 // sequence-specific DNA binding transcription factor activity // inferred from electronic annotation /// 0043565 // sequence-specific DNA binding // inferred from electronic annotation	chr6:34505578-34524110 (-) // 97.7 // p21.31	chr6p21.3	SAM pointed domain containing ets transcription factor		NM_001252294 /// NM_012391	Hs.485158.1
11715365_x_at	5.11584	P	5.02998	P	1.06132	SPDEF	0000122 // negative regulation of transcription from RNA polymerase II promoter // inferred from direct assay /// 0000122 // negative regulation of transcription from RNA polymerase II promoter // inferred from electronic annotation /// 0006351 // transcription, DNA-dependent // inferred from electronic annotation /// 0006355 // regulation of transcription, DNA-dependent // inferred from electron…	0005634 // nucleus // inferred from electronic annotation	0003677 // DNA binding // inferred from electronic annotation /// 0003700 // sequence-specific DNA binding transcription factor activity // inferred from electronic annotation /// 0043565 // sequence-specific DNA binding // inferred from electronic annotation	chr6:34505578-34524110 (-) // 97.7 // p21.31	chr6p21.3	SAM pointed domain containing ets transcription factor		NM_001252294 /// NM_012391	Hs.485158.1
11715366_a_at	8.15006	P	8.19103	P	0.972002	2015-09-02	0002036 // regulation of L-glutamate transport // inferred from electronic annotation /// 0007049 // cell cycle // inferred from electronic annotation /// 0007067 // mitosis // inferred from electronic annotation /// 0007224 // smoothened signaling pathway // inferred from sequence or structural similarity /// 0007224 // smoothened signaling pathway // inferred from electronic annotation /// 0031…	0000145 // exocyst // inferred from electronic annotation /// 0000775 // chromosome, centromeric region // inferred from electronic annotation /// 0000776 // kinetochore // inferred from electronic annotation /// 0000777 // condensed chromosome kinetochore // inferred from electronic annotation /// 0005634 // nucleus // inferred from direct assay /// 0005694 // chromosome // inferred from electro…	0000166 // nucleotide binding // inferred from electronic annotation /// 0005515 // protein binding // inferred from physical interaction /// 0005525 // GTP binding // inferred from electronic annotation /// 0030234 // enzyme regulator activity // inferred from electronic annotation /// 0032947 // protein complex scaffold // inferred from electronic annotation	chr2:242255560-242293442 (+) // 85.3 // q37.3	chr2q37	septin 2		NM_001008491 /// NM_001008492 /// NM_004404 /// NM_006155	Hs.716403.1
11715367_s_at	11.2902	P	11.2965	P	0.995593	2015-09-02	0002036 // regulation of L-glutamate transport // inferred from electronic annotation /// 0007049 // cell cycle // inferred from electronic annotation /// 0007067 // mitosis // inferred from electronic annotation /// 0007224 // smoothened signaling pathway // inferred from sequence or structural similarity /// 0007224 // smoothened signaling pathway // inferred from electronic annotation /// 0031…	0000145 // exocyst // inferred from electronic annotation /// 0000775 // chromosome, centromeric region // inferred from electronic annotation /// 0000776 // kinetochore // inferred from electronic annotation /// 0000777 // condensed chromosome kinetochore // inferred from electronic annotation /// 0005634 // nucleus // inferred from direct assay /// 0005694 // chromosome // inferred from electro…	0000166 // nucleotide binding // inferred from electronic annotation /// 0005515 // protein binding // inferred from physical interaction /// 0005525 // GTP binding // inferred from electronic annotation /// 0030234 // enzyme regulator activity // inferred from electronic annotation /// 0032947 // protein complex scaffold // inferred from electronic annotation	chr2:242255560-242293442 (+) // 85.3 // q37.3	chr2q37	septin 2		NM_001008491 /// NM_001008492 /// NM_004404 /// NM_006155	Hs.716403.1
11715368_a_at	2.46052	P	2.46052	P	1	SERPING1	0001869 // negative regulation of complement activation, lectin pathway // inferred from direct assay /// 0002576 // platelet degranulation // traceable author statement /// 0006508 // proteolysis // inferred from electronic annotation /// 0006958 // complement activation, classical pathway // inferred from electronic annotation /// 0007596 // blood coagulation // traceable author statement /// 0…	0005576 // extracellular region // non-traceable author statement /// 0005576 // extracellular region // traceable author statement /// 0005576 // extracellular region // inferred from electronic annotation /// 0005615 // extracellular space // not recorded /// 0005615 // extracellular space // inferred from electronic annotation /// 0031093 // platelet alpha granule lumen // traceable author sta…	0004867 // serine-type endopeptidase inhibitor activity // inferred from direct assay /// 0004867 // serine-type endopeptidase inhibitor activity // inferred from electronic annotation /// 0005515 // protein binding // inferred from physical interaction /// 0008233 // peptidase activity // inferred from electronic annotation /// 0030414 // peptidase inhibitor activity // inferred from electronic …	chr11:57365157-57382321 (+) // 76.64 // q12.1	chr11q12-q13.1	serpin peptidase inhibitor, clade G (C1 inhibitor), member 1		NM_000062 /// NM_001032295	Hs.384598.1
11715369_s_at	11.0045	P	11.0523	P	0.967397	NDUFA4	0006120 // mitochondrial electron transport, NADH to ubiquinone // non-traceable author statement /// 0006810 // transport // inferred from electronic annotation /// 0022900 // electron transport chain // inferred from electronic annotation /// 0022904 // respiratory electron transport chain // traceable author statement /// 0044281 // small molecule metabolic process // traceable author statement	0005739 // mitochondrion // inferred from direct assay /// 0005739 // mitochondrion // inferred from electronic annotation /// 0005743 // mitochondrial inner membrane // traceable author statement /// 0005743 // mitochondrial inner membrane // inferred from electronic annotation /// 0005747 // mitochondrial respiratory chain complex I // inferred from direct assay /// 0005747 // mitochondrial res…	0008137 // NADH dehydrogenase (ubiquinone) activity // non-traceable author statement /// 0008137 // NADH dehydrogenase (ubiquinone) activity // traceable author statement	chr7:10971577-10979804 (-) // 64.93 // p21.3	chr7p21.3	NADH dehydrogenase (ubiquinone) 1 alpha subcomplex, 4, 9kDa	Electron_Transport_Chain // GenMAPP	NM_002489	Hs.50098.1
11715370_s_at	9.08394	P	9.40296	P	0.801614	LGALS3BP	0006968 // cellular defense response // traceable author statement /// 0007155 // cell adhesion // inferred from electronic annotation /// 0007165 // signal transduction // traceable author statement	0005576 // extracellular region // inferred from electronic annotation /// 0005578 // proteinaceous extracellular matrix // inferred from electronic annotation /// 0005615 // extracellular space // traceable author statement /// 0016020 // membrane // inferred from electronic annotation /// 0031012 // extracellular matrix // inferred from direct assay	0005044 // scavenger receptor activity // inferred from electronic annotation /// 0005044 // scavenger receptor activity // traceable author statement	chr17:76967334-76976191 (-) // 76.83 // q25.3	chr17q25	lectin, galactoside-binding, soluble, 3 binding protein		NM_005567	Hs.514535.1
11715371_a_at	7.25431	P	7.25431	P	1	UBA1	0006464 // cellular protein modification process // inferred from electronic annotation /// 0008152 // metabolic process // inferred from electronic annotation /// 0008219 // cell death // inferred from electronic annotation /// 0016567 // protein ubiquitination // inferred from electronic annotation		0000166 // nucleotide binding // inferred from electronic annotation /// 0003824 // catalytic activity // inferred from electronic annotation /// 0005515 // protein binding // inferred from physical interaction /// 0005524 // ATP binding // inferred from electronic annotation /// 0008641 // small protein activating enzyme activity // inferred from electronic annotation /// 0016874 // ligase activ…	chrX:47052901-47074527 (+) // 85.62 // p11.23	chrXp11.23	ubiquitin-like modifier activating enzyme 1	Proteasome_Degradation // GenMAPP	NM_003334 /// NM_153280	Hs.533273.1
11715372_a_at	10.8375	P	10.8046	P	1.02306	MDH1	0005975 // carbohydrate metabolic process // traceable author statement /// 0005975 // carbohydrate metabolic process // inferred from electronic annotation /// 0006006 // glucose metabolic process // traceable author statement /// 0006094 // gluconeogenesis // traceable author statement /// 0006099 // tricarboxylic acid cycle // inferred from electronic annotation /// 0006107 // oxaloacetate met…	0005625 // soluble fraction // inferred from electronic annotation /// 0005737 // cytoplasm // inferred from direct assay /// 0005737 // cytoplasm // inferred from electronic annotation /// 0005739 // mitochondrion // inferred from electronic annotation /// 0005813 // centrosome // inferred from direct assay /// 0005829 // cytosol // traceable author statement	0000166 // nucleotide binding // inferred from electronic annotation /// 0003824 // catalytic activity // inferred from electronic annotation /// 0004470 // malic enzyme activity // traceable author statement /// 0016491 // oxidoreductase activity // inferred from electronic annotation /// 0016615 // malate dehydrogenase activity // inferred from electronic annotation /// 0016616 // oxidoreductas…	chr2:63815785-63834331 (+) // 71.17 // p15	chr2p13.3	malate dehydrogenase 1, NAD (soluble)	Glycolysis_and_Gluconeogenesis // GenMAPP /// Krebs-TCA_Cycle // GenMAPP	NM_001199111 /// NM_001199112 /// NM_005917	Hs.526521.1
11715373_a_at	6.36936	P	6.53927	P	0.888897	TRIM28	0000122 // negative regulation of transcription from RNA polymerase II promoter // inferred from electronic annotation /// 0001837 // epithelial to mesenchymal transition // inferred from sequence or structural similarity /// 0001837 // epithelial to mesenchymal transition // inferred from electronic annotation /// 0006281 // DNA repair // inferred from direct assay /// 0006351 // transcription, …	0000785 // chromatin // inferred from electronic annotation /// 0005622 // intracellular // inferred from electronic annotation /// 0005634 // nucleus // inferred from direct assay /// 0005634 // nucleus // inferred from sequence or structural similarity /// 0005634 // nucleus // inferred from electronic annotation /// 0005654 // nucleoplasm // traceable author statement /// 0005654 // nucleoplas…	0003677 // DNA binding // inferred from direct assay /// 0003700 // sequence-specific DNA binding transcription factor activity // inferred from sequence or structural similarity /// 0003700 // sequence-specific DNA binding transcription factor activity // inferred from electronic annotation /// 0003713 // transcription coactivator activity // inferred from electronic annotation /// 0003714 // tr…	chr19:59055835-59062082 (+) // 66.59 // q13.43	chr19q13.4	tripartite motif containing 28		NM_005762	Hs.467408.1
11715374_a_at	7.05579	P	6.85392	P	1.1502	CALR	0000122 // negative regulation of transcription from RNA polymerase II promoter // inferred from direct assay /// 0002474 // antigen processing and presentation of peptide antigen via MHC class I // traceable author statement /// 0002479 // antigen processing and presentation of exogenous peptide antigen via MHC class I, TAP-dependent // traceable author statement /// 0002502 // peptide antigen a…	0001669 // acrosomal vesicle // inferred from electronic annotation /// 0005576 // extracellular region // inferred from electronic annotation /// 0005578 // proteinaceous extracellular matrix // inferred from electronic annotation /// 0005615 // extracellular space // inferred from direct assay /// 0005615 // extracellular space // inferred from electronic annotation /// 0005622 // intracellular…	0001849 // complement component C1q binding // traceable author statement /// 0003677 // DNA binding // non-traceable author statement /// 0003729 // mRNA binding // inferred from direct assay /// 0003729 // mRNA binding // inferred from electronic annotation /// 0005178 // integrin binding // inferred from physical interaction /// 0005506 // iron ion binding // inferred from electronic annotatio…	chr19:13049422-13055303 (+) // 64.6 // p13.2	chr19p13.3-p13.2	calreticulin	Calcium_regulation_in_cardiac_cells // GenMAPP /// GPCRDB_Class_B_Secretin-like // GenMAPP	NM_004343	Hs.515162.1
11715375_x_at	6.08945	P	6.08945	P	1	CALR	0000122 // negative regulation of transcription from RNA polymerase II promoter // inferred from direct assay /// 0002474 // antigen processing and presentation of peptide antigen via MHC class I // traceable author statement /// 0002479 // antigen processing and presentation of exogenous peptide antigen via MHC class I, TAP-dependent // traceable author statement /// 0002502 // peptide antigen a…	0001669 // acrosomal vesicle // inferred from electronic annotation /// 0005576 // extracellular region // inferred from electronic annotation /// 0005578 // proteinaceous extracellular matrix // inferred from electronic annotation /// 0005615 // extracellular space // inferred from direct assay /// 0005615 // extracellular space // inferred from electronic annotation /// 0005622 // intracellular…	0001849 // complement component C1q binding // traceable author statement /// 0003677 // DNA binding // non-traceable author statement /// 0003729 // mRNA binding // inferred from direct assay /// 0003729 // mRNA binding // inferred from electronic annotation /// 0005178 // integrin binding // inferred from physical interaction /// 0005506 // iron ion binding // inferred from electronic annotatio…	chr19:13049422-13055303 (+) // 64.6 // p13.2	chr19p13.3-p13.2	calreticulin	Calcium_regulation_in_cardiac_cells // GenMAPP /// GPCRDB_Class_B_Secretin-like // GenMAPP	NM_004343	Hs.515162.1
11715376_a_at	11.8445	P	11.8965	P	0.964578	RPS11	0000184 // nuclear-transcribed mRNA catabolic process, nonsense-mediated decay // traceable author statement /// 0006412 // translation // inferred by curator /// 0006412 // translation // non-traceable author statement /// 0006412 // translation // traceable author statement /// 0006412 // translation // inferred from electronic annotation /// 0006413 // translational initiation // traceable aut…	0005622 // intracellular // inferred from electronic annotation /// 0005829 // cytosol // traceable author statement /// 0005840 // ribosome // non-traceable author statement /// 0005840 // ribosome // inferred from electronic annotation /// 0022627 // cytosolic small ribosomal subunit // inferred from direct assay /// 0030529 // ribonucleoprotein complex // inferred from electronic annotation	0003723 // RNA binding // inferred from electronic annotation /// 0003735 // structural constituent of ribosome // inferred from electronic annotation /// 0019843 // rRNA binding // inferred from electronic annotation	chr19:49999691-50002946 (+) // 73.05 // q13.33	chr19q13.3	ribosomal protein S11	mRNA_processing_binding_Reactome // GenMAPP /// Ribosomal_Proteins // GenMAPP /// Ribosomal_Proteins // GenMAPP /// Ribosomal_Proteins // GenMAPP	NM_001015	Hs.433529.1
11715377_x_at	11.553	P	11.5355	P	1.01218	COX4I1	0006091 // generation of precursor metabolites and energy // traceable author statement /// 0007584 // response to nutrient // inferred from electronic annotation /// 0022904 // respiratory electron transport chain // traceable author statement /// 0044281 // small molecule metabolic process // traceable author statement	0005634 // nucleus // inferred from direct assay /// 0005739 // mitochondrion // inferred from direct assay /// 0005739 // mitochondrion // inferred from electronic annotation /// 0005743 // mitochondrial inner membrane // traceable author statement /// 0005743 // mitochondrial inner membrane // inferred from electronic annotation /// 0016020 // membrane // inferred from electronic annotation	0004129 // cytochrome-c oxidase activity // inferred from electronic annotation /// 0004129 // cytochrome-c oxidase activity // traceable author statement	chr16:85833190-85840363 (+) // 56.23 // q24.1	chr16q24.1	cytochrome c oxidase subunit IV isoform 1	Electron_Transport_Chain // GenMAPP	NM_001861	Hs.433419.1
11715378_x_at	3.13829	P	3.05256	P	1.06122	TG	0006590 // thyroid hormone generation // not recorded /// 0006590 // thyroid hormone generation // inferred from electronic annotation /// 0007165 // signal transduction // non-traceable author statement /// 0007416 // synapse assembly // not recorded /// 0009268 // response to pH // inferred from electronic annotation /// 0015705 // iodide transport // inferred from electronic annotation /// 003…	0005576 // extracellular region // non-traceable author statement /// 0005576 // extracellular region // inferred from electronic annotation /// 0005615 // extracellular space // not recorded /// 0005615 // extracellular space // inferred from electronic annotation /// 0005783 // endoplasmic reticulum // inferred from electronic annotation /// 0005794 // Golgi apparatus // inferred from electroni…	0004091 // carboxylesterase activity // not recorded /// 0004872 // receptor activity // not recorded /// 0005179 // hormone activity // inferred from electronic annotation /// 0042043 // neurexin family protein binding // not recorded /// 0051087 // chaperone binding // inferred from electronic annotation	chr8:133879198-134147319 (+) // 98.06 // q24.22	chr8q24	thyroglobulin		NM_003235	Hs.654591.1
11715379_a_at	10.2835	P	10.6737	P	0.763038	LAPTM4B	0006810 // transport // inferred from electronic annotation	0012505 // endomembrane system // inferred from electronic annotation /// 0016020 // membrane // inferred from electronic annotation /// 0016021 // integral to membrane // inferred from electronic annotation	0005515 // protein binding // inferred from physical interaction	chr8:98787288-98864828 (+) // 74.11 // q22.1	chr8q22.1	lysosomal protein transmembrane 4 beta		NM_018407	Hs.492314.1
11715380_s_at	11.5271	P	11.7112	P	0.880175	LAPTM4B	0006810 // transport // inferred from electronic annotation	0012505 // endomembrane system // inferred from electronic annotation /// 0016020 // membrane // inferred from electronic annotation /// 0016021 // integral to membrane // inferred from electronic annotation	0005515 // protein binding // inferred from physical interaction	chr8:98787288-98864828 (+) // 74.11 // q22.1	chr8q22.1	lysosomal protein transmembrane 4 beta		NM_018407	Hs.492314.1
11715381_a_at	10.5579	P	10.8441	P	0.820014	LAPTM4B	0006810 // transport // inferred from electronic annotation	0012505 // endomembrane system // inferred from electronic annotation /// 0016020 // membrane // inferred from electronic annotation /// 0016021 // integral to membrane // inferred from electronic annotation	0005515 // protein binding // inferred from physical interaction	chr8:98787288-98864828 (+) // 74.11 // q22.1	chr8q22.1	lysosomal protein transmembrane 4 beta		NM_018407	Hs.492314.1
11715382_x_at	5.4265	P	5.4265	P	1	PLD3	0008152 // metabolic process // inferred from electronic annotation /// 0016042 // lipid catabolic process // inferred from electronic annotation	0005783 // endoplasmic reticulum // inferred from electronic annotation /// 0005789 // endoplasmic reticulum membrane // inferred from electronic annotation /// 0016020 // membrane // inferred from electronic annotation /// 0016021 // integral to membrane // inferred from electronic annotation	0003824 // catalytic activity // inferred from electronic annotation /// 0004630 // phospholipase D activity // inferred from electronic annotation /// 0004630 // phospholipase D activity // traceable author statement /// 0005515 // protein binding // inferred from physical interaction /// 0016787 // hydrolase activity // inferred from electronic annotation /// 0070290 // NAPE-specific phospholip…	chr19:40854301-40884392 (+) // 55.37 // q13.2	chr19q13.2	phospholipase D family, member 3		NM_001031696 /// NM_012268	Hs.257008.1
11715383_a_at	10.0445	P	9.84236	P	1.15042	PHB2	0006351 // transcription, DNA-dependent // inferred from electronic annotation /// 0006355 // regulation of transcription, DNA-dependent // inferred from electronic annotation /// 0033147 // negative regulation of intracellular estrogen receptor signaling pathway // inferred from electronic annotation /// 0033600 // negative regulation of mammary gland epithelial cell proliferation // inferred fr…	0005634 // nucleus // inferred from sequence or structural similarity /// 0005634 // nucleus // inferred from electronic annotation /// 0005737 // cytoplasm // inferred from electronic annotation /// 0005739 // mitochondrion // inferred from electronic annotation /// 0005743 // mitochondrial inner membrane // inferred from sequence or structural similarity /// 0005743 // mitochondrial inner membr…	0004872 // receptor activity // inferred from electronic annotation /// 0005515 // protein binding // inferred from physical interaction /// 0030331 // estrogen receptor binding // non-traceable author statement	chr12:7074514-7080219 (-) // 69.17 // p13.31	chr12p13	prohibitin 2		NM_001144831 /// NM_001267700 /// NM_007273	Hs.504620.1
11715384_x_at	10.1694	P	10.0539	P	1.0833	PHB2	0006351 // transcription, DNA-dependent // inferred from electronic annotation /// 0006355 // regulation of transcription, DNA-dependent // inferred from electronic annotation /// 0033147 // negative regulation of intracellular estrogen receptor signaling pathway // inferred from electronic annotation /// 0033600 // negative regulation of mammary gland epithelial cell proliferation // inferred fr…	0005634 // nucleus // inferred from sequence or structural similarity /// 0005634 // nucleus // inferred from electronic annotation /// 0005737 // cytoplasm // inferred from electronic annotation /// 0005739 // mitochondrion // inferred from electronic annotation /// 0005743 // mitochondrial inner membrane // inferred from sequence or structural similarity /// 0005743 // mitochondrial inner membr…	0004872 // receptor activity // inferred from electronic annotation /// 0005515 // protein binding // inferred from physical interaction /// 0030331 // estrogen receptor binding // non-traceable author statement	chr12:7074514-7080219 (-) // 69.17 // p13.31	chr12p13	prohibitin 2		NM_001144831 /// NM_001267700 /// NM_007273	Hs.504620.1
11715385_s_at	11.8919	P	11.7174	P	1.12857	C4orf46 /// TOMM7	0006626 // protein targeting to mitochondrion // traceable author statement /// 0006810 // transport // inferred from electronic annotation /// 0006886 // intracellular protein transport // inferred from electronic annotation /// 0015031 // protein transport // inferred from electronic annotation /// 0044267 // cellular protein metabolic process // traceable author statement	0005739 // mitochondrion // inferred from direct assay /// 0005739 // mitochondrion // inferred from electronic annotation /// 0005741 // mitochondrial outer membrane // inferred from electronic annotation /// 0005742 // mitochondrial outer membrane translocase complex // inferred from direct assay /// 0016020 // membrane // inferred from electronic annotation /// 0016021 // integral to membrane …	0005515 // protein binding // inferred from physical interaction /// 0008320 // protein transmembrane transporter activity // traceable author statement /// 0015450 // P-P-bond-hydrolysis-driven protein transmembrane transporter activity // inferred from electronic annotation	chr7:22852256-22862466 (-) // 75.69 // p15.3	chr4q32.1 /// chr7p15.3	chromosome 4 open reading frame 46 /// translocase of outer mitochondrial membrane 7 homolog (yeast)		NM_001008393 /// NM_019059	Hs.112318.1
11715386_at	3.05829	P	2.90441	P	1.11256	REG1A	0008284 // positive regulation of cell proliferation // traceable author statement	0005576 // extracellular region // inferred from electronic annotation	0008083 // growth factor activity // inferred from direct assay /// 0030246 // carbohydrate binding // inferred from electronic annotation	chr2:79347615-79350535 (+) // 95.45 // p12	chr2p12	regenerating islet-derived 1 alpha		NM_002909	Hs.49407.1
11715387_at	8.78399	P	8.97635	P	0.875175	CDKN1A	0000075 // cell cycle checkpoint // traceable author statement /// 0000079 // regulation of cyclin-dependent protein kinase activity // traceable author statement /// 0000079 // regulation of cyclin-dependent protein kinase activity // inferred from electronic annotation /// 0000080 // G1 phase of mitotic cell cycle // traceable author statement /// 0000082 // G1/S transition of mitotic cell cycl…	0000307 // cyclin-dependent protein kinase holoenzyme complex // inferred from direct assay /// 0000307 // cyclin-dependent protein kinase holoenzyme complex // inferred from electronic annotation /// 0005634 // nucleus // inferred from direct assay /// 0005634 // nucleus // inferred from electronic annotation /// 0005654 // nucleoplasm // traceable author statement /// 0005737 // cytoplasm // in…	0004860 // protein kinase inhibitor activity // inferred from electronic annotation /// 0004861 // cyclin-dependent protein kinase inhibitor activity // inferred from electronic annotation /// 0004861 // cyclin-dependent protein kinase inhibitor activity // traceable author statement /// 0005515 // protein binding // inferred from physical interaction /// 0016301 // kinase activity // inferred fr…	chr6:36646490-36655108 (+) // 72.51 // p21.2	chr6p21.2	cyclin-dependent kinase inhibitor 1A (p21, Cip1)	Cell_cycle_KEGG // GenMAPP /// G1_to_S_cell_cycle_Reactome // GenMAPP	NM_000389 /// NM_001220777 /// NM_001220778 /// NM_078467 /// NR_037150	Hs.370771.1
11715388_s_at	10.9981	P	11.1745	P	0.884954	CDKN1A	0000075 // cell cycle checkpoint // traceable author statement /// 0000079 // regulation of cyclin-dependent protein kinase activity // traceable author statement /// 0000079 // regulation of cyclin-dependent protein kinase activity // inferred from electronic annotation /// 0000080 // G1 phase of mitotic cell cycle // traceable author statement /// 0000082 // G1/S transition of mitotic cell cycl…	0000307 // cyclin-dependent protein kinase holoenzyme complex // inferred from direct assay /// 0000307 // cyclin-dependent protein kinase holoenzyme complex // inferred from electronic annotation /// 0005634 // nucleus // inferred from direct assay /// 0005634 // nucleus // inferred from electronic annotation /// 0005654 // nucleoplasm // traceable author statement /// 0005737 // cytoplasm // in…	0004860 // protein kinase inhibitor activity // inferred from electronic annotation /// 0004861 // cyclin-dependent protein kinase inhibitor activity // inferred from electronic annotation /// 0004861 // cyclin-dependent protein kinase inhibitor activity // traceable author statement /// 0005515 // protein binding // inferred from physical interaction /// 0016301 // kinase activity // inferred fr…	chr6:36646490-36655108 (+) // 72.51 // p21.2	chr6p21.2	cyclin-dependent kinase inhibitor 1A (p21, Cip1)	Cell_cycle_KEGG // GenMAPP /// G1_to_S_cell_cycle_Reactome // GenMAPP	NM_000389 /// NM_001220777 /// NM_001220778 /// NM_078467 /// NR_037150	Hs.370771.1
11715389_x_at	9.00032	P	9.33615	P	0.79233	FKBP1A	0000413 // protein peptidyl-prolyl isomerization // inferred from direct assay /// 0000413 // protein peptidyl-prolyl isomerization // traceable author statement /// 0000413 // protein peptidyl-prolyl isomerization // inferred from electronic annotation /// 0003007 // heart morphogenesis // inferred from sequence or structural similarity /// 0006457 // protein folding // inferred from electronic …	0005737 // cytoplasm // inferred from electronic annotation /// 0005829 // cytosol // inferred from direct assay /// 0014802 // terminal cisterna // inferred from sequence or structural similarity /// 0030424 // axon // not recorded /// 0033017 // sarcoplasmic reticulum membrane // not recorded	0003755 // peptidyl-prolyl cis-trans isomerase activity // inferred from direct assay /// 0003755 // peptidyl-prolyl cis-trans isomerase activity // inferred from electronic annotation /// 0003755 // peptidyl-prolyl cis-trans isomerase activity // traceable author statement /// 0004871 // signal transducer activity // inferred from mutant phenotype /// 0005024 // transforming growth factor beta-a…	chr20:1349621-1373776 (-) // 63.31 // p13	chr20p13	FK506 binding protein 1A, 12kDa		NM_000801 /// NM_001199786 /// NM_054014	Hs.471933.1
11715390_s_at	9.48799	P	10.2424	P	0.592792	FKBP1A	0000413 // protein peptidyl-prolyl isomerization // inferred from direct assay /// 0000413 // protein peptidyl-prolyl isomerization // traceable author statement /// 0000413 // protein peptidyl-prolyl isomerization // inferred from electronic annotation /// 0003007 // heart morphogenesis // inferred from sequence or structural similarity /// 0006457 // protein folding // inferred from electronic …	0005737 // cytoplasm // inferred from electronic annotation /// 0005829 // cytosol // inferred from direct assay /// 0014802 // terminal cisterna // inferred from sequence or structural similarity /// 0030424 // axon // not recorded /// 0033017 // sarcoplasmic reticulum membrane // not recorded	0003755 // peptidyl-prolyl cis-trans isomerase activity // inferred from direct assay /// 0003755 // peptidyl-prolyl cis-trans isomerase activity // inferred from electronic annotation /// 0003755 // peptidyl-prolyl cis-trans isomerase activity // traceable author statement /// 0004871 // signal transducer activity // inferred from mutant phenotype /// 0005024 // transforming growth factor beta-a…	chr20:1349621-1373776 (-) // 63.31 // p13	chr20p13	FK506 binding protein 1A, 12kDa		NM_000801 /// NM_001199786 /// NM_054014	Hs.471933.1
11715391_s_at	9.97324	P	10.1361	P	0.893222	MTCH1	0006810 // transport // inferred from electronic annotation /// 0006915 // apoptotic process // inferred from electronic annotation /// 0006919 // activation of cysteine-type endopeptidase activity involved in apoptotic process // inferred from mutant phenotype /// 0006919 // activation of cysteine-type endopeptidase activity involved in apoptotic process // inferred from sequence or structural s…	0005622 // intracellular // non-traceable author statement /// 0005739 // mitochondrion // inferred from mutant phenotype /// 0005739 // mitochondrion // inferred from electronic annotation /// 0005739 // mitochondrion // inferred from sequence or structural similarity /// 0005743 // mitochondrial inner membrane // inferred from electronic annotation /// 0016020 // membrane // inferred from elect…	0005515 // protein binding // inferred from physical interaction	chr6:36935560-36954327 (-) // 62.94 // p21.2	chr6p21.2	mitochondrial carrier 1		NM_014341	Hs.485262.1
11715392_x_at	9.7748	P	10.0721	P	0.813762	MTCH1	0006810 // transport // inferred from electronic annotation /// 0006915 // apoptotic process // inferred from electronic annotation /// 0006919 // activation of cysteine-type endopeptidase activity involved in apoptotic process // inferred from mutant phenotype /// 0006919 // activation of cysteine-type endopeptidase activity involved in apoptotic process // inferred from sequence or structural s…	0005622 // intracellular // non-traceable author statement /// 0005739 // mitochondrion // inferred from mutant phenotype /// 0005739 // mitochondrion // inferred from electronic annotation /// 0005739 // mitochondrion // inferred from sequence or structural similarity /// 0005743 // mitochondrial inner membrane // inferred from electronic annotation /// 0016020 // membrane // inferred from elect…	0005515 // protein binding // inferred from physical interaction	chr6:36935560-36954327 (-) // 62.94 // p21.2	chr6p21.2	mitochondrial carrier 1		NM_014341	Hs.485262.1
11715393_a_at	10.1529	P	10.3428	P	0.876639	C3	0001798 // positive regulation of type IIa hypersensitivity // inferred from electronic annotation /// 0001970 // positive regulation of activation of membrane attack complex // inferred from electronic annotation /// 0006954 // inflammatory response // inferred from electronic annotation /// 0006955 // immune response // traceable author statement /// 0006956 // complement activation // traceabl…	0005576 // extracellular region // traceable author statement /// 0005576 // extracellular region // inferred from electronic annotation /// 0005615 // extracellular space // inferred from electronic annotation /// 0005886 // plasma membrane // traceable author statement	0004866 // endopeptidase inhibitor activity // inferred from electronic annotation /// 0005102 // receptor binding // traceable author statement /// 0005515 // protein binding // inferred from physical interaction	chr19:6677845-6730573 (-) // 89.51 // p13.3	chr19p13.3-p13.2	complement component 3	Complement_Activation_Classical // GenMAPP	NM_000064	Hs.529053.1
11715394_s_at	8.85674	P	8.82763	P	1.02038	CD81	0000187 // activation of MAPK activity // inferred from direct assay /// 0006661 // phosphatidylinositol biosynthetic process // inferred from direct assay /// 0008104 // protein localization // inferred from direct assay /// 0008283 // cell proliferation // traceable author statement /// 0008284 // positive regulation of cell proliferation // inferred from direct assay /// 0009611 // response to…	0001772 // immunological synapse // inferred from direct assay /// 0005886 // plasma membrane // traceable author statement /// 0005887 // integral to plasma membrane // inferred from direct assay /// 0016020 // membrane // inferred from electronic annotation /// 0016021 // integral to membrane // inferred from electronic annotation /// 0016324 // apical plasma membrane // inferred from electroni…	0005515 // protein binding // inferred from physical interaction	chr11:2398546-2418979 (+) // 77.65 // p15.5	chr11p15.5	CD81 molecule		NM_004356	Hs.54457.1
11715395_a_at	11.6867	P	11.6824	P	1.00297	MUTED-TXNDC5 /// TXNDC5	0006662 // glycerol ether metabolic process // inferred from electronic annotation /// 0006892 // post-Golgi vesicle-mediated transport // traceable author statement /// 0006916 // anti-apoptosis // traceable author statement /// 0016044 // cellular membrane organization // traceable author statement /// 0045454 // cell redox homeostasis // inferred from electronic annotation	0005783 // endoplasmic reticulum // traceable author statement /// 0005783 // endoplasmic reticulum // inferred from electronic annotation /// 0005788 // endoplasmic reticulum lumen // inferred from electronic annotation /// 0043202 // lysosomal lumen // traceable author statement	0009055 // electron carrier activity // inferred from electronic annotation /// 0015035 // protein disulfide oxidoreductase activity // inferred from electronic annotation /// 0016853 // isomerase activity // inferred from electronic annotation	chr6:7881482-7911053 (-) // 85.77 // p24.3	chr6p /// chr6p24.3	MUTED-TXNDC5 readthrough (non-protein coding) /// thioredoxin domain containing 5 (endoplasmic reticulum)		NM_001145549 /// NM_022085 /// NM_030810 /// NR_037616	Hs.150837.1
11715396_s_at	10.629	P	10.6448	P	0.98915	MUTED-TXNDC5 /// TXNDC5	0006662 // glycerol ether metabolic process // inferred from electronic annotation /// 0006892 // post-Golgi vesicle-mediated transport // traceable author statement /// 0006916 // anti-apoptosis // traceable author statement /// 0016044 // cellular membrane organization // traceable author statement /// 0045454 // cell redox homeostasis // inferred from electronic annotation	0005783 // endoplasmic reticulum // traceable author statement /// 0005783 // endoplasmic reticulum // inferred from electronic annotation /// 0005788 // endoplasmic reticulum lumen // inferred from electronic annotation /// 0043202 // lysosomal lumen // traceable author statement	0009055 // electron carrier activity // inferred from electronic annotation /// 0015035 // protein disulfide oxidoreductase activity // inferred from electronic annotation /// 0016853 // isomerase activity // inferred from electronic annotation	chr6:7881482-7911053 (-) // 85.77 // p24.3	chr6p /// chr6p24.3	MUTED-TXNDC5 readthrough (non-protein coding) /// thioredoxin domain containing 5 (endoplasmic reticulum)		NM_001145549 /// NM_022085 /// NM_030810 /// NR_037616	Hs.150837.1
11715397_x_at	8.39582	P	8.24954	P	1.10671	MAGED2				chrX:54835511-54842444 (+) // 72.17 // p11.21	chrXp11.2	melanoma antigen family D, 2		NM_014599 /// NM_177433 /// NM_201222	Hs.522665.1
11715398_a_at	10.1882	P	10.0652	P	1.08897	APEX1	0006281 // DNA repair // inferred from direct assay /// 0006281 // DNA repair // traceable author statement /// 0006281 // DNA repair // inferred from electronic annotation /// 0006284 // base-excision repair // traceable author statement /// 0006310 // DNA recombination // inferred from electronic annotation /// 0006351 // transcription, DNA-dependent // inferred from electronic annotation /// 0…	0005622 // intracellular // inferred from electronic annotation /// 0005634 // nucleus // inferred from direct assay /// 0005634 // nucleus // inferred from electronic annotation /// 0005654 // nucleoplasm // inferred from direct assay /// 0005654 // nucleoplasm // traceable author statement /// 0005730 // nucleolus // inferred from direct assay /// 0005730 // nucleolus // inferred from electroni…	0003677 // DNA binding // inferred from direct assay /// 0003677 // DNA binding // inferred from electronic annotation /// 0003684 // damaged DNA binding // inferred from direct assay /// 0003713 // transcription coactivator activity // inferred from direct assay /// 0003714 // transcription corepressor activity // traceable author statement /// 0003723 // RNA binding // inferred from electronic …	chr14:20923289-20925926 (+) // 62.85 // q11.2	chr14q11.2	APEX nuclease (multifunctional DNA repair enzyme) 1		NM_001244249 /// NM_001641 /// NM_080648 /// NM_080649	Hs.73722.1
11715399_at	12.1192	P	11.9447	P	1.12853	SLC25A5	0006112 // energy reserve metabolic process // traceable author statement /// 0006810 // transport // traceable author statement /// 0006810 // transport // inferred from electronic annotation /// 0007059 // chromosome segregation // inferred from electronic annotation /// 0015853 // adenine transport // traceable author statement /// 0016032 // viral reproduction // traceable author statement //…	0005739 // mitochondrion // inferred from electronic annotation /// 0005743 // mitochondrial inner membrane // traceable author statement /// 0005743 // mitochondrial inner membrane // inferred from electronic annotation /// 0005887 // integral to plasma membrane // traceable author statement /// 0016020 // membrane // inferred from electronic annotation /// 0016021 // integral to membrane // inf…	0005215 // transporter activity // inferred from electronic annotation /// 0005515 // protein binding // inferred from physical interaction /// 0015207 // adenine transmembrane transporter activity // traceable author statement	chrX:118602392-118605282 (+) // 79.78 // q24	chrXq24	solute carrier family 25 (mitochondrial carrier; adenine nucleotide translocator), member 5	Electron_Transport_Chain // GenMAPP	NM_001152	Hs.632282.1
11715400_x_at	12.0396	P	11.8651	P	1.12853	SLC25A5	0006112 // energy reserve metabolic process // traceable author statement /// 0006810 // transport // traceable author statement /// 0006810 // transport // inferred from electronic annotation /// 0007059 // chromosome segregation // inferred from electronic annotation /// 0015853 // adenine transport // traceable author statement /// 0016032 // viral reproduction // traceable author statement //…	0005739 // mitochondrion // inferred from electronic annotation /// 0005743 // mitochondrial inner membrane // traceable author statement /// 0005743 // mitochondrial inner membrane // inferred from electronic annotation /// 0005887 // integral to plasma membrane // traceable author statement /// 0016020 // membrane // inferred from electronic annotation /// 0016021 // integral to membrane // inf…	0005215 // transporter activity // inferred from electronic annotation /// 0005515 // protein binding // inferred from physical interaction /// 0015207 // adenine transmembrane transporter activity // traceable author statement	chrX:118602392-118605282 (+) // 79.78 // q24	chrXq24	solute carrier family 25 (mitochondrial carrier; adenine nucleotide translocator), member 5	Electron_Transport_Chain // GenMAPP	NM_001152	Hs.632282.1
11715401_s_at	11.5792	P	11.5938	P	0.989936	ILF2	0006351 // transcription, DNA-dependent // inferred from direct assay /// 0006351 // transcription, DNA-dependent // inferred from electronic annotation /// 0006355 // regulation of transcription, DNA-dependent // inferred from electronic annotation /// 0006955 // immune response // inferred from electronic annotation /// 0045893 // positive regulation of transcription, DNA-dependent // inferred …	0005634 // nucleus // inferred from direct assay /// 0005634 // nucleus // inferred from electronic annotation /// 0005730 // nucleolus // inferred from direct assay /// 0005730 // nucleolus // inferred from electronic annotation /// 0005737 // cytoplasm // inferred from electronic annotation /// 0030529 // ribonucleoprotein complex // inferred from direct assay	0003677 // DNA binding // inferred from direct assay /// 0003677 // DNA binding // inferred from electronic annotation /// 0003723 // RNA binding // inferred from electronic annotation /// 0003725 // double-stranded RNA binding // inferred from direct assay /// 0005515 // protein binding // inferred from physical interaction /// 0005524 // ATP binding // inferred from electronic annotation /// 00…	chr1:153634263-153643471 (-) // 64.49 // q21.3	chr1q21.3	interleukin enhancer binding factor 2, 45kDa		NM_001267809 /// NM_004515	Hs.75117.1
11715402_x_at	10.2283	P	10.2578	P	0.979799	ILF2	0006351 // transcription, DNA-dependent // inferred from direct assay /// 0006351 // transcription, DNA-dependent // inferred from electronic annotation /// 0006355 // regulation of transcription, DNA-dependent // inferred from electronic annotation /// 0006955 // immune response // inferred from electronic annotation /// 0045893 // positive regulation of transcription, DNA-dependent // inferred …	0005634 // nucleus // inferred from direct assay /// 0005634 // nucleus // inferred from electronic annotation /// 0005730 // nucleolus // inferred from direct assay /// 0005730 // nucleolus // inferred from electronic annotation /// 0005737 // cytoplasm // inferred from electronic annotation /// 0030529 // ribonucleoprotein complex // inferred from direct assay	0003677 // DNA binding // inferred from direct assay /// 0003677 // DNA binding // inferred from electronic annotation /// 0003723 // RNA binding // inferred from electronic annotation /// 0003725 // double-stranded RNA binding // inferred from direct assay /// 0005515 // protein binding // inferred from physical interaction /// 0005524 // ATP binding // inferred from electronic annotation /// 00…	chr1:153634263-153643471 (-) // 64.49 // q21.3	chr1q21.3	interleukin enhancer binding factor 2, 45kDa		NM_001267809 /// NM_004515	Hs.75117.1
11715403_a_at	5.03055	P	5.00056	P	1.02101	COL6A1	0007155 // cell adhesion // non-traceable author statement /// 0007155 // cell adhesion // inferred from electronic annotation /// 0007411 // axon guidance // traceable author statement /// 0070208 // protein heterotrimerization // inferred from physical interaction /// 0071230 // cellular response to amino acid stimulus // inferred from electronic annotation	0005576 // extracellular region // inferred from direct assay /// 0005576 // extracellular region // traceable author statement /// 0005576 // extracellular region // inferred from electronic annotation /// 0005578 // proteinaceous extracellular matrix // inferred from electronic annotation /// 0005581 // collagen // inferred from electronic annotation /// 0005589 // collagen type VI // non-trace…	0048407 // platelet-derived growth factor binding // inferred from direct assay	chr21:47401644-47424962 (+) // 97.83 // q22.3	chr21q22.3	collagen, type VI, alpha 1		NM_001848	Hs.474053.1
11715404_a_at	8.25899	P	8.10262	P	1.11448	COL6A1	0007155 // cell adhesion // non-traceable author statement /// 0007155 // cell adhesion // inferred from electronic annotation /// 0007411 // axon guidance // traceable author statement /// 0070208 // protein heterotrimerization // inferred from physical interaction /// 0071230 // cellular response to amino acid stimulus // inferred from electronic annotation	0005576 // extracellular region // inferred from direct assay /// 0005576 // extracellular region // traceable author statement /// 0005576 // extracellular region // inferred from electronic annotation /// 0005578 // proteinaceous extracellular matrix // inferred from electronic annotation /// 0005581 // collagen // inferred from electronic annotation /// 0005589 // collagen type VI // non-trace…	0048407 // platelet-derived growth factor binding // inferred from direct assay	chr21:47401644-47424962 (+) // 97.83 // q22.3	chr21q22.3	collagen, type VI, alpha 1		NM_001848	Hs.474053.1
11715405_x_at	8.68736	P	8.56735	P	1.08674	COL6A1	0007155 // cell adhesion // non-traceable author statement /// 0007155 // cell adhesion // inferred from electronic annotation /// 0007411 // axon guidance // traceable author statement /// 0070208 // protein heterotrimerization // inferred from physical interaction /// 0071230 // cellular response to amino acid stimulus // inferred from electronic annotation	0005576 // extracellular region // inferred from direct assay /// 0005576 // extracellular region // traceable author statement /// 0005576 // extracellular region // inferred from electronic annotation /// 0005578 // proteinaceous extracellular matrix // inferred from electronic annotation /// 0005581 // collagen // inferred from electronic annotation /// 0005589 // collagen type VI // non-trace…	0048407 // platelet-derived growth factor binding // inferred from direct assay	chr21:47401644-47424962 (+) // 97.83 // q22.3	chr21q22.3	collagen, type VI, alpha 1		NM_001848	Hs.474053.1
11715406_a_at	6.9196	P	6.72347	P	1.14562	COL6A1	0007155 // cell adhesion // non-traceable author statement /// 0007155 // cell adhesion // inferred from electronic annotation /// 0007411 // axon guidance // traceable author statement /// 0070208 // protein heterotrimerization // inferred from physical interaction /// 0071230 // cellular response to amino acid stimulus // inferred from electronic annotation	0005576 // extracellular region // inferred from direct assay /// 0005576 // extracellular region // traceable author statement /// 0005576 // extracellular region // inferred from electronic annotation /// 0005578 // proteinaceous extracellular matrix // inferred from electronic annotation /// 0005581 // collagen // inferred from electronic annotation /// 0005589 // collagen type VI // non-trace…	0048407 // platelet-derived growth factor binding // inferred from direct assay	chr21:47401644-47424962 (+) // 97.83 // q22.3	chr21q22.3	collagen, type VI, alpha 1		NM_001848	Hs.474053.1
11715407_s_at	10.4932	P	10.433	P	1.04259	PSMB4	0000075 // cell cycle checkpoint // traceable author statement /// 0000082 // G1/S transition of mitotic cell cycle // traceable author statement /// 0000084 // S phase of mitotic cell cycle // traceable author statement /// 0000209 // protein polyubiquitination // traceable author statement /// 0000216 // M/G1 transition of mitotic cell cycle // traceable author statement /// 0000278 // mitotic …	0000502 // proteasome complex // traceable author statement /// 0000502 // proteasome complex // inferred from electronic annotation /// 0005634 // nucleus // traceable author statement /// 0005634 // nucleus // inferred from electronic annotation /// 0005654 // nucleoplasm // traceable author statement /// 0005737 // cytoplasm // inferred from electronic annotation /// 0005829 // cytosol // trac…	0001530 // lipopolysaccharide binding // inferred from electronic annotation /// 0004175 // endopeptidase activity // inferred from electronic annotation /// 0004298 // threonine-type endopeptidase activity // inferred from electronic annotation /// 0008233 // peptidase activity // inferred from electronic annotation /// 0016787 // hydrolase activity // inferred from electronic annotation	chr1:151372040-151374415 (+) // 53.61 // q21.3	chr1q21	proteasome (prosome, macropain) subunit, beta type, 4	Proteasome_Degradation // GenMAPP	NM_002796	Hs.89545.1
11715408_x_at	10.5768	P	10.5768	P	1	PSMB4	0000075 // cell cycle checkpoint // traceable author statement /// 0000082 // G1/S transition of mitotic cell cycle // traceable author statement /// 0000084 // S phase of mitotic cell cycle // traceable author statement /// 0000209 // protein polyubiquitination // traceable author statement /// 0000216 // M/G1 transition of mitotic cell cycle // traceable author statement /// 0000278 // mitotic …	0000502 // proteasome complex // traceable author statement /// 0000502 // proteasome complex // inferred from electronic annotation /// 0005634 // nucleus // traceable author statement /// 0005634 // nucleus // inferred from electronic annotation /// 0005654 // nucleoplasm // traceable author statement /// 0005737 // cytoplasm // inferred from electronic annotation /// 0005829 // cytosol // trac…	0001530 // lipopolysaccharide binding // inferred from electronic annotation /// 0004175 // endopeptidase activity // inferred from electronic annotation /// 0004298 // threonine-type endopeptidase activity // inferred from electronic annotation /// 0008233 // peptidase activity // inferred from electronic annotation /// 0016787 // hydrolase activity // inferred from electronic annotation	chr1:151372040-151374415 (+) // 53.61 // q21.3	chr1q21	proteasome (prosome, macropain) subunit, beta type, 4	Proteasome_Degradation // GenMAPP	NM_002796	Hs.89545.1
11715409_a_at	9.06737	P	9.06501	P	1.00164	PRDX2	0000187 // activation of MAPK activity // inferred from electronic annotation /// 0002536 // respiratory burst involved in inflammatory response // inferred from electronic annotation /// 0006916 // anti-apoptosis // traceable author statement /// 0006916 // anti-apoptosis // inferred from electronic annotation /// 0006979 // response to oxidative stress // inferred from mutant phenotype /// 0006…	0005737 // cytoplasm // traceable author statement /// 0005737 // cytoplasm // inferred from electronic annotation /// 0005739 // mitochondrion // inferred from electronic annotation	0004601 // peroxidase activity // inferred from electronic annotation /// 0008379 // thioredoxin peroxidase activity // inferred from direct assay /// 0008379 // thioredoxin peroxidase activity // traceable author statement /// 0016209 // antioxidant activity // inferred from direct assay /// 0016209 // antioxidant activity // non-traceable author statement /// 0016209 // antioxidant activity // …	chr19:12907633-12912665 (-) // 82.94 // p13.2	chr19p13.2	peroxiredoxin 2		NM_005809 /// NM_181737 /// NM_181738	Hs.432121.1
11715410_x_at	8.84551	P	8.85191	P	0.995574	PRDX2	0000187 // activation of MAPK activity // inferred from electronic annotation /// 0002536 // respiratory burst involved in inflammatory response // inferred from electronic annotation /// 0006916 // anti-apoptosis // traceable author statement /// 0006916 // anti-apoptosis // inferred from electronic annotation /// 0006979 // response to oxidative stress // inferred from mutant phenotype /// 0006…	0005737 // cytoplasm // traceable author statement /// 0005737 // cytoplasm // inferred from electronic annotation /// 0005739 // mitochondrion // inferred from electronic annotation	0004601 // peroxidase activity // inferred from electronic annotation /// 0008379 // thioredoxin peroxidase activity // inferred from direct assay /// 0008379 // thioredoxin peroxidase activity // traceable author statement /// 0016209 // antioxidant activity // inferred from direct assay /// 0016209 // antioxidant activity // non-traceable author statement /// 0016209 // antioxidant activity // …	chr19:12907633-12912665 (-) // 82.94 // p13.2	chr19p13.2	peroxiredoxin 2		NM_005809 /// NM_181737 /// NM_181738	Hs.432121.1
11715411_a_at	10.1374	P	10.0349	P	1.07365	EPAS1 /// LOC100652809	0001525 // angiogenesis // inferred from electronic annotation /// 0001666 // response to hypoxia // inferred from direct assay /// 0001666 // response to hypoxia // inferred from electronic annotation /// 0001892 // embryonic placenta development // inferred from electronic annotation /// 0001974 // blood vessel remodeling // inferred from electronic annotation /// 0002027 // regulation of heart…	0005634 // nucleus // inferred from electronic annotation /// 0005667 // transcription factor complex // inferred from direct assay /// 0005667 // transcription factor complex // inferred from physical interaction /// 0005667 // transcription factor complex // inferred from electronic annotation /// 0005737 // cytoplasm // inferred from electronic annotation	0003677 // DNA binding // inferred from genetic interaction /// 0003677 // DNA binding // inferred from electronic annotation /// 0003700 // sequence-specific DNA binding transcription factor activity // inferred from electronic annotation /// 0004871 // signal transducer activity // inferred from electronic annotation /// 0005515 // protein binding // inferred from physical interaction /// 00081…	chr2:46524540-46613836 (+) // 96.03 // p21	chr2p21-p16	endothelial PAS domain protein 1 /// uncharacterized LOC100652809		NM_001430 /// XR_132707	Hs.468410.1
11715412_a_at	4.15088	P	4.15088	P	1	EPAS1 /// LOC100652809	0001525 // angiogenesis // inferred from electronic annotation /// 0001666 // response to hypoxia // inferred from direct assay /// 0001666 // response to hypoxia // inferred from electronic annotation /// 0001892 // embryonic placenta development // inferred from electronic annotation /// 0001974 // blood vessel remodeling // inferred from electronic annotation /// 0002027 // regulation of heart…	0005634 // nucleus // inferred from electronic annotation /// 0005667 // transcription factor complex // inferred from direct assay /// 0005667 // transcription factor complex // inferred from physical interaction /// 0005667 // transcription factor complex // inferred from electronic annotation /// 0005737 // cytoplasm // inferred from electronic annotation	0003677 // DNA binding // inferred from genetic interaction /// 0003677 // DNA binding // inferred from electronic annotation /// 0003700 // sequence-specific DNA binding transcription factor activity // inferred from electronic annotation /// 0004871 // signal transducer activity // inferred from electronic annotation /// 0005515 // protein binding // inferred from physical interaction /// 00081…	chr2:46524540-46613836 (+) // 96.03 // p21	chr2p21-p16	endothelial PAS domain protein 1 /// uncharacterized LOC100652809		NM_001430 /// XR_132707	Hs.468410.1
11715413_s_at	11.6829	P	11.2364	P	1.36269	TSC22D1	0006351 // transcription, DNA-dependent // inferred from electronic annotation /// 0006355 // regulation of transcription, DNA-dependent // inferred from electronic annotation /// 0006366 // transcription from RNA polymerase II promoter // traceable author statement /// 0008284 // positive regulation of cell proliferation // inferred from electronic annotation /// 0043065 // positive regulation o…	0005634 // nucleus // inferred from electronic annotation /// 0005737 // cytoplasm // inferred from electronic annotation	0003700 // sequence-specific DNA binding transcription factor activity // inferred from electronic annotation	chr13:45007439-45011060 (-) // 88.18 // q14.11	chr13q14	TSC22 domain family, member 1		NM_001243797 /// NM_001243798 /// NM_001243799 /// NM_006022 /// NM_183422	Hs.507916.1
11715414_x_at	2.10208	P	2.10208	P	1	COL3A1	0001501 // skeletal system development // inferred from electronic annotation /// 0001568 // blood vessel development // inferred from electronic annotation /// 0007160 // cell-matrix adhesion // inferred from direct assay /// 0007179 // transforming growth factor beta receptor signaling pathway // inferred from direct assay /// 0007229 // integrin-mediated signaling pathway // inferred from muta…	0005576 // extracellular region // traceable author statement /// 0005576 // extracellular region // inferred from electronic annotation /// 0005578 // proteinaceous extracellular matrix // inferred from electronic annotation /// 0005581 // collagen // inferred from electronic annotation /// 0005586 // collagen type III // inferred from mutant phenotype /// 0005586 // collagen type III // non-tra…	0005178 // integrin binding // inferred from mutant phenotype /// 0005178 // integrin binding // non-traceable author statement /// 0005201 // extracellular matrix structural constituent // inferred from mutant phenotype /// 0005201 // extracellular matrix structural constituent // inferred from electronic annotation /// 0005515 // protein binding // inferred from physical interaction /// 0046332…	chr2:189839111-189877471 (+) // 83.12 // q32.2	chr2q31	collagen, type III, alpha 1	Inflammatory_Response_Pathway // GenMAPP	NM_000090	Hs.443625.1
11715415_a_at	2.30506	P	2.30506	P	1	COL3A1	0001501 // skeletal system development // inferred from electronic annotation /// 0001568 // blood vessel development // inferred from electronic annotation /// 0007160 // cell-matrix adhesion // inferred from direct assay /// 0007179 // transforming growth factor beta receptor signaling pathway // inferred from direct assay /// 0007229 // integrin-mediated signaling pathway // inferred from muta…	0005576 // extracellular region // traceable author statement /// 0005576 // extracellular region // inferred from electronic annotation /// 0005578 // proteinaceous extracellular matrix // inferred from electronic annotation /// 0005581 // collagen // inferred from electronic annotation /// 0005586 // collagen type III // inferred from mutant phenotype /// 0005586 // collagen type III // non-tra…	0005178 // integrin binding // inferred from mutant phenotype /// 0005178 // integrin binding // non-traceable author statement /// 0005201 // extracellular matrix structural constituent // inferred from mutant phenotype /// 0005201 // extracellular matrix structural constituent // inferred from electronic annotation /// 0005515 // protein binding // inferred from physical interaction /// 0046332…	chr2:189839111-189877471 (+) // 83.12 // q32.2	chr2q31	collagen, type III, alpha 1	Inflammatory_Response_Pathway // GenMAPP	NM_000090	Hs.443625.1
11715416_s_at	9.50448	P	9.61717	P	0.924861	DDB1	0000075 // cell cycle checkpoint // inferred from mutant phenotype /// 0000718 // nucleotide-excision repair, DNA damage removal // traceable author statement /// 0006281 // DNA repair // traceable author statement /// 0006281 // DNA repair // inferred from electronic annotation /// 0006289 // nucleotide-excision repair // traceable author statement /// 0006974 // response to DNA damage stimulus …	0005634 // nucleus // inferred from direct assay /// 0005634 // nucleus // inferred from electronic annotation /// 0005654 // nucleoplasm // traceable author statement /// 0005737 // cytoplasm // inferred from direct assay /// 0005737 // cytoplasm // inferred from electronic annotation /// 0031464 // Cul4A-RING ubiquitin ligase complex // inferred from direct assay /// 0031465 // Cul4B-RING ubiqu…	0003676 // nucleic acid binding // inferred from electronic annotation /// 0003677 // DNA binding // traceable author statement /// 0003677 // DNA binding // inferred from electronic annotation /// 0003684 // damaged DNA binding // inferred from electronic annotation /// 0003684 // damaged DNA binding // traceable author statement /// 0005515 // protein binding // inferred from physical interacti…	chr11:61066922-61100818 (-) // 88.33 // q12.2	chr11q12-q13	damage-specific DNA binding protein 1, 127kDa		NM_001923	Hs.290758.1
11715417_s_at	10.1807	P	10.2999	P	0.920747	SKP1 /// SKP1P2	0000080 // G1 phase of mitotic cell cycle // traceable author statement /// 0000082 // G1/S transition of mitotic cell cycle // traceable author statement /// 0000084 // S phase of mitotic cell cycle // traceable author statement /// 0000278 // mitotic cell cycle // traceable author statement /// 0006511 // ubiquitin-dependent protein catabolic process // inferred from electronic annotation /// 0…	0005654 // nucleoplasm // traceable author statement /// 0005829 // cytosol // traceable author statement /// 0005829 // cytosol // inferred from electronic annotation /// 0019005 // SCF ubiquitin ligase complex // inferred from direct assay /// 0019005 // SCF ubiquitin ligase complex // inferred from electronic annotation /// 0031519 // PcG protein complex // inferred from direct assay	0004842 // ubiquitin-protein ligase activity // inferred from direct assay /// 0005515 // protein binding // inferred from physical interaction	chr5:133492083-133510456 (-) // 74.41 // q31.1	chr12p12.3 /// chr5q31	S-phase kinase-associated protein 1 /// S-phase kinase-associated protein 1 pseudogene 2		NM_006930 /// NM_170679 /// NR_036619	Hs.171626.1
[truncated: 48,875 more rows]
